# Supplementary material for: Gene Expression of Haloferax volcanii on Intermediate and Abundant Sources of Fixed Nitrogen
Source: Int J Mol Sci. 2019 Sep 26;20(19):4784. doi: 10.3390/ijms20194784 (PMC6801745; doi:10.3390/ijms20194784)
Supplement: Supplementary file 1 [file ijms-20-04784-s001.zip]

Archive with 2 entries (2 files):
- Table_S1_Normalized-gene-expression_092419.xlsx
- Table_S2_DNA-motif-analysis_092419.xlsx
