# Supplementary material for: Gene Expression of Haloferax volcanii on Intermediate and Abundant Sources of Fixed Nitrogen
Source: Int J Mol Sci. 2019 Sep 26;20(19):4784. doi: 10.3390/ijms20194784 (PMC6801745; doi:10.3390/ijms20194784)
Supplement: Supplementary file 1 [file ijms-20-04784-s001.zip › Table_S1_Normalized-gene-expression_092419.xlsx]

## Sheet: Legend
Supplementary Table 1. Normalized gene expression data for all genes.
Each tab	Meaning
H26	Gene expression and calulation in a parent strain under glycerol minimal medium with ammonium chloride or alanine, biological triplicate.
Column name on each tab	Meaning
Function	arCOG function for the protein product
Gene	Hfx. volcanii genome unique identifier.
Gene locus	Gene encoded in chromosome or plasmids
H26_am_A	Log2 of normalized gene expression from parent strain under glycerol minimal medium with 10 mM ammonium chloride, biological replicate 1.
H26_am_B	Log2 of normalized gene expression from parent strain under glycerol minimal medium with 10 mM ammonium chloride, biological replicate 2.
H26_am_C	Log2 of normalized gene expression from parent strain under glycerol minimal medium with 10 mM ammonium chloride, biological replicate 3.
H26_ala_A	Log2 of normalized gene expression from parent strain under glycerol minimal medium with 10 mM alanine, biological replicate 1.
H26_ala_B	Log2 of normalized gene expression from parent strain under glycerol minimal medium with 10 mM alanine, biological replicate 2.
H26_ala_C	Log2 of normalized gene expression from parent strain under glycerol minimal medium with 10 mM alanine, biological replicate 3.
average	Average gene expression from the three biological replicates.
log2FoldChange	The ratio of gene expression from each strains in the condition of with vs without alanine.
pvalue	Statistical analysis (t.test) from each strains in the condition of with vs without alanine.

## Sheet: H26
Function	Gene	Gene locus	H26_am_A	H26_am_B	H26_am_C	average	H26_ala_A	H26_ala_B	H26_ala_C	average	log2FoldChange	pvalue
Orc1-type DNA replication protein	HVO_0001	Chromosome	11.7245	12.0495	11.6427	11.8056	12.2307	11.6306	11.3731	11.7448	-0.0607562	0.84041
signal peptidase I	HVO_0002	Chromosome	9.99846	10.1789	9.50911	9.89548	10.038	10.2097	9.86182	10.0365	0.141011	0.562963
DNA polymerase D exonuclease subunit DP1	HVO_0003	Chromosome	9.6909	10.2487	9.76657	9.90204	9.76532	9.29553	8.89835	9.31973	-0.58231	0.129275
oxidoreductase, FAD/FMN-binding superfamily	HVO_0004	Chromosome	6.782	7.12905	6.84838	6.91981	6.36759	6.52884	6.7919	6.56278	-0.357033	0.0937999
metal transporter family GufA protein	HVO_0005	Chromosome	8.10911	8.07982	7.86157	8.01684	7.76493	9.00776	7.22239	7.99836	-0.0184755	0.974066
conserved hypothetical protein	HVO_0006	Chromosome	5.7336	6.02593	6.65988	6.13981	6.33121	6.35403	6.85798	6.51441	0.374602	0.310589
transformer-2 protein	HVO_0007	Chromosome	5.96949	6.21135	6.20952	6.13012	6.03163	5.903	6.56026	6.16496	0.0348452	0.879965
aspartokinase	HVO_0008	Chromosome	9.02843	9.62343	9.12815	9.26	9.61357	10.0343	10.0256	9.89116	0.63116	0.0519836
tryptophanase	HVO_0009	Chromosome	6.48288	6.61988	6.6786	6.59379	7.02067	7.79001	7.9103	7.57366	0.979872	0.0262327
Serine/Threonine protein phosphatase	HVO_0010	Chromosome	7.03346	7.2827	7.17201	7.16272	7.46329	7.61592	8.15511	7.74477	0.582047	0.0586043
IMP cyclohydrolase	HVO_0011	Chromosome	7.19409	8.74775	7.99225	7.97803	6.93641	6.95956	7.30751	7.06783	-0.910202	0.121524
Putative KEOPS complex component	HVO_0013	Chromosome	6.18814	6.71826	6.48864	6.46501	6.24772	6.08126	6.87689	6.40196	-0.063057	0.836745
ATP-dependent DNA helicase Hel308a	HVO_0014	Chromosome	9.2317	9.70656	9.49212	9.47679	8.99037	8.95329	8.82725	8.92364	-0.553155	0.0192471
ferredoxin	HVO_0015	Chromosome	6.9695	7.61398	8.0229	7.53546	7.62348	7.5643	8.28623	7.82467	0.28921	0.493409
conserved hypothetical protein	HVO_0016	Chromosome	7.13115	7.94859	7.66041	7.58005	7.6299	7.86246	8.29656	7.92964	0.34959	0.321095
conserved hypothetical protein	HVO_0017	Chromosome	8.52998	8.86259	9.14477	8.84578	9.07964	9.61177	9.61684	9.43608	0.590304	0.0788908
conserved hypothetical protein	HVO_0018	Chromosome	7.6147	7.76289	7.46496	7.61418	7.47826	7.96486	7.94754	7.79689	0.182703	0.370158
24-sterol C-methyltransferase	HVO_0019	Chromosome	9.81482	10.3032	10.3202	10.1461	10.1991	9.91838	9.6052	9.90754	-0.238508	0.373847
ABC-type transport system ATP-binding protein (probable substrate thiamine)	HVO_0020	Chromosome	6.39538	6.76912	6.80161	6.65537	6.77178	6.32035	7.62219	6.90477	0.249404	0.56977
ABC-type transport system permease protein (probable substrate thiamine)	HVO_0021	Chromosome	6.51211	7.07406	6.88225	6.8228	6.84742	6.29887	7.06564	6.73731	-0.085493	0.776471
ABC-type transport system periplasmic substrate-binding protein (probable substrate thiamine)	HVO_0022	Chromosome	6.13634	6.57376	6.32297	6.34436	6.02237	5.8531	6.42296	6.09948	-0.24488	0.310771
conserved hypothetical protein	HVO_0023	Chromosome	7.3332	7.36495	7.98241	7.56019	7.58691	7.73489	8.22384	7.84854	0.288354	0.370099
thiosulfate sulfurtransferase	HVO_0024	Chromosome	8.88637	9.20382	9.12128	9.07049	9.43917	9.70981	9.894	9.68099	0.6105	0.0199296
thiosulfate sulfurtransferase	HVO_0025	Chromosome	12.5234	13.1114	12.6987	12.7778	13.305	13.5546	13.7877	13.5491	0.771284	0.0259004
Short-chain fatty acids transporter	HVO_0026	Chromosome	8.03109	8.47548	8.54062	8.34906	8.02433	7.61771	8.38674	8.00959	-0.33947	0.282803
transcription anti-termination factor	HVO_0027	Chromosome	9.80687	9.97133	10.2007	9.99296	10.012	10.381	11.4353	10.6094	0.616472	0.235097
hypothetical protein	HVO_0028	Chromosome	8.90714	9.40762	9.16037	9.15837	9.36601	9.91923	10.9838	10.0897	0.931311	0.13378
excinuclease ABC subunit B	HVO_0029	Chromosome	10.3749	10.6718	10.5953	10.5473	10.7032	10.4004	10.2552	10.4529	-0.0943663	0.585186
NTP pyrophosphohydrolase	HVO_0030	Chromosome	7.08917	7.4483	7.62796	7.38848	6.91624	6.90248	7.26514	7.02795	-0.360525	0.142592
hypothetical protein	HVO_0031	Chromosome	8.58764	9.03456	9.51942	9.04721	8.72653	8.59161	8.24999	8.52271	-0.524498	0.159704
Domain of unknown function, putative	HVO_0032	Chromosome	6.73829	7.22077	7.40188	7.12031	6.9146	6.71091	6.60461	6.74337	-0.37694	0.158738
uspA domain protein	HVO_0033	Chromosome	5.41118	5.77742	6.07845	5.75569	5.87412	5.74091	6.67313	6.09605	0.340366	0.384925
acyl-CoA thioester hydrolase	HVO_0034	Chromosome	6.68077	8.16413	7.565	7.46997	8.27287	7.98074	8.56417	8.27259	0.802624	0.157744
stomatin-prohibitin homolog, transmembrane	HVO_0035	Chromosome	8.64578	8.92967	8.72577	8.76707	9.96965	10.2762	10.8839	10.3766	1.60952	0.00463736
hypothetical protein	HVO_0036	Chromosome	10.0681	9.71158	10.8197	10.1998	10.0423	10.4584	8.90622	9.80233	-0.397476	0.522144
hypothetical protein	HVO_0037	Chromosome	6.16589	6.45431	6.31617	6.31212	6.6513	6.65761	7.14963	6.81951	0.507388	0.0516783
cytochrome P450	HVO_0038	Chromosome	6.79598	6.9342	7.15458	6.96159	6.97368	6.88573	7.71027	7.18989	0.228306	0.462853
helicase	HVO_0039	Chromosome	9.44929	9.60917	9.41868	9.49238	10.2945	10.1694	9.67316	10.0457	0.553305	0.0495893
membrane bound his kinase A	HVO_0040	Chromosome	9.14067	9.38528	9.30082	9.27559	8.27463	7.99528	8.63351	8.30114	-0.974448	0.00794314
ornithine carbamoyltransferase	HVO_0041	Chromosome	11.2064	11.4153	11.3845	11.3354	11.0066	10.5781	11.0047	10.8632	-0.472262	0.0393887
glutamate carboxypeptidase	HVO_0042	Chromosome	11.8979	12.4933	12.2782	12.2231	12.2603	11.5567	12.1211	11.9794	-0.243768	0.428119
acetylornithine aminotransferase	HVO_0043	Chromosome	11.8309	12.2797	12.2745	12.1284	12.3218	11.786	12.1736	12.0938	-0.0345963	0.881736
acetylglutamate kinase	HVO_0044	Chromosome	10.3253	10.7908	10.5666	10.5609	10.45	9.81867	10.0611	10.1099	-0.45101	0.118768
N-acetyl-gamma-glutamyl-phosphate reductase	HVO_0045	Chromosome	12.5713	13.2226	13.1071	12.967	13.3524	12.8423	13.0883	13.0943	0.127338	0.635861
rimK family protein	HVO_0046	Chromosome	12.1356	12.9806	12.7906	12.6356	13.0193	12.6112	12.8872	12.8392	0.203623	0.511321
lysine biosynthesis protein LysW	HVO_0047	Chromosome	12.6184	13.3488	13.3936	13.1203	13.5481	13.408	13.7209	13.559	0.438721	0.175771
argininosuccinate lyase	HVO_0048	Chromosome	9.37636	10.0699	9.74068	9.72899	9.94079	9.41718	9.28535	9.54777	-0.181211	0.557022
argininosuccinate synthase	HVO_0049	Chromosome	10.385	11.1781	10.9149	10.826	10.8365	10.1761	10.0017	10.3381	-0.487939	0.2302
hypothetical protein	HVO_0050	Chromosome	6.22173	6.50394	6.85533	6.527	6.27674	6.45102	6.84131	6.52302	-0.00397913	0.987961
Na+/H+ antiporter homolog yhaU	HVO_0051	Chromosome	6.14346	6.14052	6.3128	6.19893	6.21108	6.44011	6.64518	6.43212	0.233193	0.165627
TrkA-C domain protein	HVO_0052	Chromosome	6.92912	7.08799	6.98238	6.99983	7.17233	7.54367	7.31515	7.34371	0.343886	0.0432653
conserved hypothetical protein	HVO_0053	Chromosome	6.83784	7.29899	6.83575	6.99086	6.67478	6.92821	7.19588	6.93296	-0.0579035	0.801311
glycyl-tRNA synthetase	HVO_0054	Chromosome	9.04421	9.63393	9.48705	9.3884	9.4909	9.47012	10.0985	9.68652	0.298122	0.334349
conserved protein	HVO_0055	Chromosome	9.99237	10.8128	10.6015	10.4689	10.563	10.3034	10.7219	10.5294	0.0605135	0.836327
conserved hypothetical protein	HVO_0056	Chromosome	6.09796	6.58242	7.08012	6.58683	6.73088	6.47563	7.91146	7.03932	0.45249	0.437625
conserved hypothetical protein	HVO_0057	Chromosome	6.27379	6.83622	7.06752	6.72585	6.76164	6.5159	7.71598	6.99784	0.271995	0.565972
ABC-type transport system ATP-binding protein (probable substrate dipeptides/oligopeptides)	HVO_0058	Chromosome	8.61789	9.57027	9.38858	9.19224	9.54423	8.52542	9.7424	9.27068	0.0784377	0.877312
ABC-type transport system ATP-binding protein (probable substrate dipeptides/oligopeptides)	HVO_0059	Chromosome	9.42487	10.5218	10.4001	10.1156	10.364	9.15388	10.6142	10.044	-0.071562	0.905991
ABC-type transport system permease protein (probable substrate dipeptides/oligopeptides)	HVO_0060	Chromosome	11.9934	13.0024	13.0629	12.6862	13.2499	12.3419	13.2105	12.9341	0.247886	0.615734
ABC-type transport system permease protein (probable substrate dipeptides/oligopeptides)	HVO_0061	Chromosome	8.94963	10.0663	9.52591	9.51394	9.73004	8.70802	9.01783	9.15196	-0.361979	0.458927
ABC-type transport system periplasmic substrate-binding protein (probable substrate dipeptides/oligopeptides)	HVO_0062	Chromosome	13.1617	13.9776	14.0098	13.7164	14.0935	13.8865	14.4068	14.129	0.412583	0.261731
hypothetical protein	HVO_0063	Chromosome	5.82185	6.41054	6.61333	6.28191	7.78339	7.5765	8.38649	7.91546	1.63356	0.00858979
predicted DNA-binding proteins with PD1-like DNA-binding motif	HVO_0064	Chromosome	9.10861	9.97311	9.93194	9.67122	9.97433	9.62605	11.0576	10.2193	0.548118	0.347045
DNA polymerase D polymerase subunit DP2	HVO_0065	Chromosome	10.1017	10.521	10.2662	10.2963	10.9071	10.1935	10.6379	10.5795	0.283192	0.305463
PQQ repeat protein	HVO_0066	Chromosome	7.30973	6.84758	7.22927	7.12886	6.9667	7.23734	6.65648	6.95351	-0.175354	0.470388
small CPxCG-related zinc finger protein	HVO_0067	Chromosome	9.1229	9.0681	9.41164	9.20088	9.54119	10.2624	11.0084	10.2707	1.0698	0.0704991
2-dehydropantoate 2-reductase	HVO_0068	Chromosome	5.69924	5.93042	6.16723	5.9323	5.93897	5.94225	6.94353	6.27492	0.34262	0.395813
arylsulfatase	HVO_0069	Chromosome	8.34819	8.6787	8.35974	8.46221	8.53192	8.37086	8.71669	8.53982	0.0776153	0.62622
NifU-like domain protein	HVO_0070	Chromosome	10.3114	10.4449	10.4147	10.3904	10.7905	11.215	11.866	11.2905	0.90012	0.0461979
conserved hypothetical protein	HVO_0071	Chromosome	7.18422	7.92477	7.65633	7.58844	7.53846	7.50619	8.49781	7.84749	0.259045	0.5436
conserved hypothetical protein	HVO_0072	Chromosome	5.38278	5.44508	5.46689	5.43158	5.74941	5.6246	6.1846	5.85287	0.421287	0.0700572
RecJ-like exonuclease	HVO_0073	Chromosome	6.55878	6.89167	7.17421	6.87489	6.88082	6.9034	7.80943	7.19789	0.322998	0.41292
polyphosphate kinase 2	HVO_0074	Chromosome	7.11859	7.38318	7.74232	7.4147	7.81128	7.87901	7.93048	7.87359	0.458892	0.0672082
MFS permease, putative	HVO_0075	Chromosome	6.35037	6.71771	6.92119	6.66309	6.47324	6.68525	7.7029	6.9538	0.290707	0.521887
uroporphyrinogen-III synthase	HVO_0076	Chromosome	5.48606	5.4911	5.65841	5.54519	5.58353	5.56053	6.31899	5.82102	0.275829	0.340967
uroporphyrin-III C-methyltransferase	HVO_0077	Chromosome	8.47305	8.61632	8.66216	8.58384	8.30668	8.81968	9.40006	8.84214	0.258298	0.466022
porphobilinogen deaminase	HVO_0078	Chromosome	9.24246	9.40807	9.31065	9.3204	8.6445	9.72884	9.6345	9.33595	0.0155507	0.966701
hypothetical protein	HVO_0079	Chromosome	5.84961	6.2842	6.75946	6.29776	6.36988	6.0938	8.22992	6.89787	0.600108	0.451681
hypothetical protein	HVO_0080	Chromosome	7.3364	7.40213	7.49147	7.41	7.28463	7.65324	7.30615	7.41467	0.00467457	0.972536
glutamate-1-semialdehyde 2,1-aminomutase	HVO_0081	Chromosome	8.47279	9.04021	8.94025	8.81775	8.99011	9.05792	9.83184	9.29329	0.475539	0.213394
CAAX amino terminal protease family, transmembrane	HVO_0082	Chromosome	6.36943	6.72899	6.63926	6.57923	7.18469	7.23246	7.02261	7.14659	0.567362	0.0106023
Nitrogen regulatory protein P-II	HVO_0083	Chromosome	11.1733	11.0951	11.1015	11.1233	14.1162	14.309	13.71	14.045	2.92175	8.1186e-05
ammonium transporter	HVO_0084	Chromosome	10.9524	11.4992	11.0385	11.1634	14.0566	14.1924	12.9193	13.7228	2.55943	0.00427257
Nitrogen regulatory protein P-II	HVO_0085	Chromosome	9.93818	10.0604	9.47862	9.82572	13.9325	14.2095	13.9453	14.0291	4.20336	2.95658e-05
ammonium transporter	HVO_0086	Chromosome	10.915	11.1726	11.0718	11.0531	14.9882	15.0469	14.8183	14.9511	3.89797	2.75219e-06
delta-aminolevulinic acid dehydratase	HVO_0087	Chromosome	7.92411	8.63731	8.35197	8.30446	8.28412	8.55774	9.39564	8.74583	0.441368	0.324673
YkoX, putative	HVO_0088	Chromosome	8.78159	8.63119	9.07626	8.82968	8.34888	8.68149	8.22365	8.41801	-0.411671	0.0950273
alkaline phosphatase	HVO_0089	Chromosome	6.22246	6.39468	6.0073	6.20815	6.00568	6.29887	6.54256	6.28237	0.074221	0.717973
conserved hypothetical protein	HVO_0090	Chromosome	9.02186	9.42128	9.44576	9.2963	9.84545	10.3533	10.4664	10.2217	0.925414	0.0170468
PHP domain protein	HVO_0091	Chromosome	5.43173	5.66589	5.73343	5.61035	5.7498	5.57155	6.43415	5.9185	0.308149	0.330359
conserved hypothetical protein	HVO_0092	Chromosome	9.58359	9.10644	9.45788	9.38264	9.26072	10.2683	9.93097	9.81999	0.437355	0.254163
conserved hypothetical protein	HVO_0093	Chromosome	9.5359	9.5122	9.22438	9.42416	9.50364	9.86977	9.96663	9.78002	0.355856	0.108712
conserved hypothetical protein	HVO_0094	Chromosome	7.65593	7.94225	8.76337	8.12052	10.0456	10.4292	10.496	10.3236	2.20309	0.00362324
conserved hypothetical protein	HVO_0095	Chromosome	6.74921	6.91339	7.5789	7.0805	7.90751	8.11818	9.07349	8.36639	1.28589	0.0429553
dtdp-glucose-46-dehydratase	HVO_0096	Chromosome	5.44954	5.6018	5.98246	5.67793	5.77824	5.69403	6.96506	6.14578	0.467844	0.347487
Uncharacterized protein family (UPF0153) family	HVO_0097	Chromosome	5.86698	5.74094	5.94281	5.85024	5.81437	6.24021	6.17741	6.07733	0.227084	0.192863
hypothetical protein	HVO_0098	Chromosome	7.96328	8.21145	7.94741	8.04072	7.41447	7.96488	7.57115	7.65017	-0.390551	0.101976
conserved hypothetical protein	HVO_0099	Chromosome	8.39305	8.28954	7.43621	8.0396	8.29709	8.63749	8.1014	8.34533	0.305724	0.420937
conserved hypothetical protein	HVO_0099A	Chromosome	9.73986	9.52387	9.88744	9.71706	9.731	9.51606	9.76412	9.6704	-0.04666	0.739917
putative nonsense mediated mRNA decay protein	HVO_0100	Chromosome	9.61477	9.29924	9.25499	9.38967	9.24235	9.32453	9.43358	9.33349	-0.0561833	0.678952
phosphoribosyltransferase	HVO_0101	Chromosome	5.72987	5.73154	6.00713	5.82285	5.72092	5.71126	6.47409	5.96875	0.145909	0.616286
HtpX protease homolog, transmembrane	HVO_0102	Chromosome	10.6864	10.5184	10.5653	10.59	10.2465	10.686	8.89341	9.94198	-0.648023	0.297673
conserved hypothetical protein	HVO_0103	Chromosome	9.87336	9.61161	9.66212	9.7157	9.66663	10.1176	10.3142	10.0328	0.317116	0.20166
DNA repair and recombination protein RadA	HVO_0104	Chromosome	11.5023	11.8095	11.5423	11.618	11.6484	11.2421	11.3361	11.4088	-0.209175	0.251452
flavoprotein reductase homolog	HVO_0105	Chromosome	11.8518	11.4401	11.5768	11.6229	11.3378	13.3181	12.6134	12.4231	0.800235	0.247868
conserved hypothetical protein	HVO_0106	Chromosome	8.05631	7.36258	7.0972	7.50536	6.89483	8.94069	8.28482	8.04011	0.534746	0.467932
FeS assembly protein SufA	HVO_0107	Chromosome	9.4414	9.70991	9.6492	9.60017	9.69924	10.4576	10.9947	10.3839	0.783679	0.111156
conserved hypothetical protein	HVO_0108	Chromosome	6.35092	6.31176	6.4469	6.36986	6.34181	6.5311	6.84581	6.57291	0.203051	0.253502
cysteine desulfurase	HVO_0109	Chromosome	9.78748	10.3978	9.91498	10.0334	10.3413	10.2141	10.353	10.3028	0.269364	0.23155
HTR-like protein	HVO_0110	Chromosome	6.89621	7.04332	7.11763	7.01906	7.04976	7.32276	7.25889	7.21047	0.191413	0.142447
Protein of unknown function (DUF424) superfamily	HVO_0111	Chromosome	5.46539	5.76342	5.84798	5.69226	5.71875	5.73943	6.43247	5.96355	0.271285	0.358413
tetratricopeptide repeat protein	HVO_0112	Chromosome	7.09077	7.90734	7.56074	7.51962	7.16453	7.23787	7.73697	7.37979	-0.139827	0.662527
phosphoglycerate mutase family protein; possible fructose-2,6-bisphosphatase	HVO_0113	Chromosome	6.16101	6.78926	6.37288	6.44105	6.34884	5.89879	6.71591	6.32118	-0.119871	0.709716
2-5 RNA ligase	HVO_0114	Chromosome	6.23976	6.6679	6.90556	6.60441	6.73931	6.88783	7.70593	7.11102	0.506614	0.230104
ribosomal protein L39.eR	HVO_0115	Chromosome	11.9004	12.3536	12.2394	12.1644	12.3098	12.4013	13.5578	12.7563	0.591867	0.235272
ribosomal protein L31.eR	HVO_0116	Chromosome	11.22	11.5759	11.3969	11.3976	11.4304	11.451	12.6697	11.8504	0.452773	0.344138
ribosome anti-association protein (translation initiation factor aIF-6)	HVO_0117	Chromosome	9.6457	10.1479	10.115	9.96955	9.9524	9.6998	11.0502	10.2341	0.264572	0.584221
ribosomal protein HL32 (LX)	HVO_0118	Chromosome	11.1254	11.7021	11.3502	11.3926	11.9519	11.6656	13.1072	12.2415	0.848991	0.146133
prefoldin, alpha subunit	HVO_0119	Chromosome	11.2971	11.7607	11.4115	11.4897	12.0316	12.0746	13.1116	12.406	0.916216	0.0732672
signal recognition particle receptor SRalpha	HVO_0120	Chromosome	9.21057	9.63762	9.25566	9.36795	9.60489	9.72486	10.535	9.95492	0.58697	0.142387
LysE type translocator	HVO_0121	Chromosome	6.07267	6.39598	7.16602	6.54489	6.62896	6.39248	8.05295	7.0248	0.479908	0.476533
phosphoglycerate dehydrogenase	HVO_0122	Chromosome	7.05869	7.91881	8.28708	7.75486	8.47861	8.20568	8.69552	8.45994	0.705077	0.14535
signal recognition particle 54K protein	HVO_0123	Chromosome	10.2014	10.4797	10.2175	10.2995	10.4538	10.5448	10.1789	10.3925	0.0929893	0.548929
Divalent cation transporter domain protein	HVO_0124	Chromosome	7.0284	7.06084	7.41398	7.16774	7.03397	7.06982	7.45371	7.18583	0.0180936	0.925779
divalent cation transporter	HVO_0125	Chromosome	6.19388	6.47166	6.77292	6.47949	6.68189	6.6982	8.03544	7.13851	0.659028	0.24059
transporter gate domain protein	HVO_0126	Chromosome	6.39721	7.07726	7.06783	6.84743	6.82057	6.7354	7.50751	7.02116	0.173726	0.628733
conserved hypothetical protein	HVO_0127	Chromosome	6.31432	6.81267	6.85151	6.6595	6.8209	6.81592	7.44689	7.0279	0.368401	0.246571
adenylate kinase	HVO_0128	Chromosome	8.15589	8.69957	8.36943	8.4083	8.4631	8.60082	8.82882	8.63091	0.222617	0.307995
conserved hypothetical protein	HVO_0129	Chromosome	7.58234	7.86482	8.96304	8.13673	8.33684	8.62605	9.67543	8.87944	0.742705	0.273363
hypothetical protein	HVO_0131	Chromosome	6.19532	6.60909	6.70108	6.50183	6.65466	6.77572	7.47135	6.96724	0.465416	0.193644
hypothetical protein	HVO_0132	Chromosome	7.17227	7.9729	8.80616	7.98378	8.5404	7.81105	10.308	8.8865	0.902721	0.3623
thermosome subunit 1	HVO_0133	Chromosome	10.983	11.8059	11.7422	11.5104	11.9297	11.4633	12.0902	11.8277	0.317326	0.383312
RNA-binding Pno1 homolog	HVO_0134	Chromosome	10.1691	10.3012	10.1448	10.205	10.4035	10.6554	10.6065	10.5551	0.350121	0.0184505
atypical protein kinase	HVO_0135	Chromosome	9.73759	9.60153	9.47391	9.60434	9.77362	10.3731	9.70764	9.95145	0.347107	0.197693
translation initiation factor aIF-1A	HVO_0136	Chromosome	6.45514	6.93732	6.51057	6.63434	6.43065	6.73705	6.82242	6.66337	0.0290279	0.887881
conserved hypothetical protein	HVO_0136A	Chromosome	5.65518	5.88935	6.2786	5.94104	5.77811	6.03582	6.56895	6.12762	0.18658	0.561979
lipase/esterase	HVO_0137	Chromosome	5.76339	5.90155	5.93807	5.86767	5.84392	5.79111	6.19433	5.94312	0.0754477	0.611775
tyrosyl-tRNA synthetase	HVO_0138	Chromosome	8.41306	9.04225	8.53461	8.66331	8.92048	8.55167	8.46691	8.64635	-0.0169553	0.946565
ATPase, Class I, type 8B, member 2, putative	HVO_0139	Chromosome	8.99409	9.29007	9.58808	9.29074	9.31953	9.64302	9.77661	9.57972	0.28898	0.25683
conserved hypothetical protein	HVO_0140	Chromosome	7.66985	7.93615	7.76649	7.79083	7.84271	7.82131	8.19823	7.95408	0.163251	0.322921
hypothetical protein (TBD)	HVO_0141	Chromosome	6.01907	6.1945	7.03958	6.41771	6.31668	6.14483	7.07257	6.51136	0.0936467	0.836311
hypothetical protein	HVO_0142	Chromosome	5.5491	5.83771	6.01106	5.79929	5.87075	5.82759	6.73086	6.14307	0.343776	0.347889
phenazine biosynthesis-like protein	HVO_0143	Chromosome	6.56829	7.29218	7.80244	7.22097	7.51693	7.02884	8.64626	7.73068	0.509711	0.442054
ribonuclease Z	HVO_0144	Chromosome	7.2127	7.2677	8.64876	7.70972	7.14255	7.14429	7.7436	7.34348	-0.366242	0.512868
replication factor C small subunit	HVO_0145	Chromosome	9.88306	10.4966	10.2302	10.2033	9.89684	9.42228	9.15864	9.49259	-0.710716	0.0638789
phosphatidylserine decarboxylase homolog	HVO_0146	Chromosome	6.59022	7.14093	7.32948	7.02021	6.97702	6.61396	7.15634	6.91577	-0.104437	0.7217
urease, beta subunit	HVO_0147	Chromosome	5.99644	7.20313	6.88093	6.6935	7.63155	6.52317	7.03338	7.0627	0.369203	0.486731
urease, alpha subunit	HVO_0148	Chromosome	8.8898	10.19	10.1847	9.75484	11.4001	10.0551	9.58565	10.3469	0.592101	0.442109
urease, gamma subunit	HVO_0149	Chromosome	7.67172	8.5569	8.79853	8.34238	9.88086	8.73438	8.88986	9.16837	0.825983	0.171337
urease accessory protein UreG	HVO_0150	Chromosome	8.85018	9.75268	10.199	9.60062	11.1072	9.9549	10.8647	10.6423	1.04163	0.120576
urease accessory protein UreD	HVO_0151	Chromosome	6.51557	7.34661	7.54345	7.13521	8.59074	7.37415	8.14844	8.03778	0.902566	0.130214
urease accessory protein UreE	HVO_0152	Chromosome	8.75375	9.55812	9.75084	9.35424	10.8986	10.088	10.1981	10.3949	1.0407	0.0587482
urease accessory protein F UreF	HVO_0153	Chromosome	5.69968	6.18376	6.3375	6.07365	7.17978	6.51653	6.57485	6.75705	0.683404	0.0753194
hypothetical protein	HVO_0154	Chromosome	8.81652	9.0272	9.8647	9.23614	9.47505	9.36979	9.77807	9.54097	0.304829	0.424008
hypothetical protein	HVO_0155	Chromosome	6.38558	6.64486	7.42492	6.81845	6.88813	6.75469	7.71732	7.12005	0.301594	0.525221
N2-methylguanosine tRNA methyltransferase	HVO_0156	Chromosome	5.90103	6.10678	6.49497	6.16759	6.12919	5.98992	6.80953	6.30955	0.141954	0.668132
conserved hypothetical protein	HVO_0157	Chromosome	6.70168	6.78357	8.00015	7.1618	7.00119	7.08688	7.11304	7.06704	-0.0947637	0.833017
TATA-binding transcription initiation factor	HVO_0158	Chromosome	11.0013	10.857	11.0175	10.9586	11.2328	11.1057	10.5604	10.9663	0.007742	0.972679
hypothetical protein	HVO_0159	Chromosome	8.95116	8.95586	10.2805	9.39585	9.23498	8.72577	7.51718	8.49264	-0.903211	0.251666
CAAX amino terminal protease family, transmembrane	HVO_0160	Chromosome	5.90344	6.33994	6.77713	6.34017	6.39969	6.37357	7.81297	6.86208	0.521908	0.387139
ATP phosphoribosyltransferase	HVO_0161	Chromosome	7.01995	7.30689	7.33034	7.21906	7.27348	7.48896	8.13108	7.63117	0.41211	0.210002
HtpX protease homolog, transmembrane	HVO_0162	Chromosome	8.64339	8.87152	8.70405	8.73965	8.72837	8.86606	9.37499	8.98981	0.250157	0.295711
transcription regulator	HVO_0163	Chromosome	13.4523	13.7911	13.4435	13.5623	14.4336	14.8179	14.1702	14.4739	0.911572	0.0143616
conserved hypothetical protein	HVO_0164	Chromosome	10.0912	10.3397	10.1002	10.177	10.9532	10.9403	10.823	10.9055	0.72845	0.001338
chlorohydrolase family protein	HVO_0165	Chromosome	5.83894	6.36302	6.57565	6.2592	6.32153	6.08318	7.53605	6.64692	0.38772	0.481613
conserved hypothetical protein	HVO_0166	Chromosome	6.06846	6.49909	6.63183	6.39979	6.61359	6.79146	7.56017	6.98841	0.588614	0.155222
adenosylhomocysteinase	HVO_0167	Chromosome	8.38457	9.45425	9.35212	9.06365	9.46945	8.85707	10.0775	9.46801	0.404358	0.455771
Quaternary ammonium compound-resistance protein qacE	HVO_0168	Chromosome	9.17306	9.87343	9.65197	9.56615	9.4616	9.06588	9.56906	9.36552	-0.200636	0.478839
Sugar-specific transcriptional regulator TrmB family	HVO_0169	Chromosome	7.3385	7.60774	7.88359	7.60994	7.27105	7.09197	7.80808	7.39037	-0.219578	0.456368
holliday junction resolvase	HVO_0170	Chromosome	5.66741	5.92156	6.09951	5.89616	5.92432	5.94533	6.84282	6.23749	0.34133	0.356366
SWIM zinc finger domain protein	HVO_0171	Chromosome	11.7865	11.7397	12.1023	11.8762	12.9825	13.6367	14.1496	13.5896	1.71343	0.0086003
conserved hypothetical protein	HVO_0172	Chromosome	8.66036	8.84199	10.0693	9.19055	8.64316	8.61717	7.55013	8.27015	-0.920394	0.181969
DNA primase, eukaryotic-type, large subunit	HVO_0173	Chromosome	9.01318	9.48031	9.58465	9.35938	9.15575	8.91332	9.31746	9.12884	-0.230534	0.336644
hypothetical protein	HVO_0174	Chromosome	8.52134	9.23761	8.36035	8.70643	8.53842	8.6321	8.7403	8.63694	-0.0694893	0.813531
sliding clamp PCNA	HVO_0175	Chromosome	9.54285	10.2293	10.2022	9.99143	9.83956	9.65437	9.63972	9.71122	-0.280217	0.296254
cationic amino acid transporter	HVO_0176	Chromosome	5.63967	5.89844	6.47032	6.00281	5.90471	5.93623	6.77728	6.20607	0.203262	0.618082
arsC protein	HVO_0177	Chromosome	6.78002	7.45216	6.63543	6.95587	6.78111	6.65891	6.88293	6.77432	-0.181557	0.523202
hypothetical protein	HVO_0178	Chromosome	6.37055	6.12583	7.16234	6.55291	6.16853	6.06236	5.90873	6.04654	-0.506367	0.190662
transcription regulator	HVO_0179	Chromosome	7.66642	8.51985	8.89058	8.35895	8.31666	7.91316	9.22423	8.48468	0.125731	0.824364
ribosomal RNA large subunit methyltransferase J	HVO_0180	Chromosome	8.69542	9.29734	9.29063	9.09446	9.00531	8.8149	9.43458	9.08493	-0.00953067	0.973623
conserved hypothetical protein	HVO_0181	Chromosome	6.3071	6.51331	7.60582	6.80874	6.75419	6.72052	6.52806	6.66759	-0.141153	0.747433
hypothetical protein	HVO_0182	Chromosome	7.148	7.51179	8.56221	7.74067	7.91581	7.69556	8.977	8.19612	0.455458	0.476103
conserved hypothetical integral membrane protein subfamily	HVO_0183	Chromosome	6.71746	7.09739	7.03427	6.94971	6.83163	6.85591	7.17897	6.9555	0.0057956	0.973229
conserved hypothetical protein	HVO_0184	Chromosome	6.47993	6.54075	6.98376	6.66814	6.45038	6.32855	6.3347	6.37121	-0.296931	0.143803
twin arginine translocation system subunit TatCt	HVO_0185	Chromosome	8.57528	9.25889	9.18361	9.00592	8.99665	8.65089	8.21287	8.62014	-0.385786	0.285862
twin arginine translocation system subunit TatCo	HVO_0186	Chromosome	10.602	10.8144	10.8489	10.7551	10.2403	10.1985	9.68803	10.0423	-0.712824	0.0211628
hypothetical protein	HVO_0187	Chromosome	9.09629	9.35572	9.70329	9.3851	9.33904	9.56254	9.79438	9.56532	0.180216	0.457824
conserved hypothetical protein	HVO_0188	Chromosome	7.0118	7.13111	7.26424	7.13571	7.01326	7.1457	8.11613	7.42503	0.289315	0.461086
phosphoglycerate mutase family protein, putative	HVO_0189	Chromosome	6.22885	6.75576	7.08852	6.69105	6.78204	6.68415	7.85033	7.10551	0.414463	0.408757
conserved hypothetical protein TIGR00268	HVO_0190	Chromosome	5.90996	6.00102	5.98962	5.96687	5.99399	6.22972	6.67716	6.30029	0.333425	0.174804
DNA mismatch repair protein mutS	HVO_0191	Chromosome	8.48168	8.83166	8.85539	8.72291	8.81111	8.42733	7.80719	8.34854	-0.374367	0.302295
hypothetical protein	HVO_0192	Chromosome	7.55784	8.01312	8.77238	8.11445	8.46264	8.32892	8.70962	8.50039	0.385946	0.357396
hypothetical protein	HVO_0193	Chromosome	9.83648	9.92661	10.4107	10.0579	10.2123	10.3409	10.4385	10.3306	0.272656	0.224493
Orc1-type DNA replication protein	HVO_0194	Chromosome	9.98995	9.80601	9.38996	9.72864	10.1946	10.7689	10.3802	10.4479	0.719291	0.0426664
ribose 5-phosphate isomerase A	HVO_0195	Chromosome	5.53134	6.00026	6.23749	5.92303	5.94713	5.73335	7.45225	6.37758	0.454546	0.476523
conserved hypothetical protein	HVO_0196	Chromosome	11.7766	12.5268	12.8262	12.3765	12.5347	12.8545	13.7206	13.0366	0.660014	0.234691
hypothetical protein	HVO_0197	Chromosome	5.5285	5.91156	5.79521	5.74509	5.73638	5.52252	6.24647	5.83512	0.0900348	0.729611
small CPxCG-related zinc finger protein	HVO_0197A	Chromosome	7.97932	9.1795	8.96263	8.70715	9.97529	10.3973	12.104	10.8256	2.1184	0.0472834
Endo/excinuclease amino terminal domain, putative	HVO_0198	Chromosome	6.22388	6.31283	6.36529	6.30066	6.26473	6.55875	7.10093	6.64147	0.340805	0.241922
phosphoglucomutase/phosphomannomutase	HVO_0199	Chromosome	5.56817	5.83669	5.88211	5.76233	5.9817	6.26645	6.89532	6.38116	0.61883	0.0974108
conserved hypothetical protein	HVO_0200	Chromosome	6.13085	6.7299	7.45665	6.77247	7.21065	7.17036	8.60805	7.66302	0.890551	0.217197
acetyltransferase (gnat) family	HVO_0201	Chromosome	5.77124	6.03184	6.53791	6.11367	6.15398	6.19005	7.04357	6.46253	0.348868	0.396397
conserved hypothetical protein	HVO_0202	Chromosome	5.75493	6.03395	6.11803	5.96897	5.88097	5.77858	6.37613	6.01189	0.0429243	0.85127
replication factor C small subunit	HVO_0203	Chromosome	10.0881	10.6172	10.3865	10.3639	10.3674	10.4862	10.3199	10.3912	0.027213	0.873946
signal-transducing histidine kinase homolog	HVO_0204	Chromosome	9.28095	9.71213	9.72312	9.57207	11.1805	11.9003	11.2697	11.4502	1.87811	0.00222208
integral membrane protein	HVO_0205	Chromosome	6.01486	6.40377	6.96669	6.46177	6.60982	6.65382	7.58741	6.95035	0.488577	0.311237
alanyl-tRNA synthetase	HVO_0206	Chromosome	7.691	8.40466	7.93762	8.01109	8.12012	7.97899	8.51584	8.20498	0.193889	0.50317
3-oxoadipate enol-lactone hydrolase/4-carboxymuconolactone decarboxylase	HVO_0207	Chromosome	5.49972	5.70788	5.54627	5.58462	5.58253	5.46596	6.30423	5.78424	0.199615	0.500225
GMP synthase	HVO_0208	Chromosome	9.13888	9.27477	9.50405	9.3059	9.53512	9.79801	9.80292	9.71202	0.406115	0.0427089
acyl-CoA dehydrogenase	HVO_0209	Chromosome	9.9534	9.5095	9.98594	9.81628	9.94191	10.4969	10.3871	10.2753	0.459016	0.115446
conserved hypothetical protein	HVO_0210	Chromosome	6.14777	6.30009	6.69654	6.38147	9.31454	9.30494	9.22013	9.27987	2.8984	6.36022e-05
ferredoxin (3Fe-4S)(4Fe-4S)	HVO_0211	Chromosome	8.11079	8.69548	8.36252	8.3896	8.24003	8.12278	7.23664	7.86648	-0.523117	0.218968
putative lactoyglutathione lyase	HVO_0212	Chromosome	7.93054	8.77032	8.93867	8.54651	8.86122	8.64156	9.40603	8.9696	0.423094	0.334396
Ferritin-like domain subfamily	HVO_0213	Chromosome	9.82378	10.2569	10.4808	10.1872	10.9227	10.9017	12.2852	11.3699	1.18269	0.0758874
L-lactate dehydrogenase	HVO_0214	Chromosome	14.2513	14.4135	14.1541	14.273	14.6277	15.4471	14.4049	14.8266	0.553595	0.164475
iron-sulfur protein (4Fe-4S)	HVO_0215	Chromosome	9.18647	8.79374	8.88648	8.95556	9.17203	9.71068	9.44984	9.44419	0.488621	0.0668425
ABC-type transport system permease protein (probable substrate cobalt)	HVO_0216	Chromosome	5.20975	5.29328	5.62432	5.37578	5.34048	5.29277	5.75727	5.4635	0.0877185	0.675194
ABC-type transport system ATP-binding protein (probable substrate cobalt)	HVO_0217	Chromosome	5.40162	5.65826	5.95647	5.67212	5.73352	5.67529	6.4326	5.94713	0.275014	0.3987
BioY family protein	HVO_0218	Chromosome	5.66257	5.819	6.04864	5.8434	5.91745	5.74399	6.53747	6.0663	0.222899	0.448671
conditioned medium-induced protein 4	HVO_0219	Chromosome	6.47716	6.66988	6.87638	6.67447	7.13976	7.06416	7.1549	7.11961	0.445133	0.0199095
MCM DNA helicase	HVO_0220	Chromosome	12.002	12.3732	12.4486	12.2746	13.024	12.1726	12.0904	12.429	0.154383	0.663174
conserved hypothetical protein	HVO_0221	Chromosome	7.4708	8.02084	7.85935	7.78366	7.86258	8.03823	8.78227	8.22769	0.444032	0.244518
conserved hypothetical protein	HVO_0222	Chromosome	7.44477	8.38662	7.78342	7.8716	7.48553	7.04455	7.12067	7.21692	-0.654689	0.100101
conserved hypothetical protein	HVO_0223	Chromosome	6.03874	6.67304	6.62107	6.44428	6.40952	6.14928	7.32377	6.62753	0.183245	0.678117
conserved hypothetical protein	HVO_0224	Chromosome	5.29449	5.56608	5.85653	5.57236	5.59312	5.46853	6.10393	5.72186	0.149496	0.586681
cell division inhibitor	HVO_0225	Chromosome	5.38556	5.47902	5.8846	5.58306	5.62614	5.55834	6.30136	5.82861	0.245554	0.433531
transcription initiation factor TFB	HVO_0226	Chromosome	5.73712	5.84442	6.1075	5.89635	6.06431	5.79547	6.40913	6.08964	0.193287	0.40724
conserved hypothetical protein	HVO_0227	Chromosome	8.37008	9.34461	8.99715	8.90395	8.65496	8.56755	10.4002	9.20759	0.303639	0.670052
cell division inhibitor	HVO_0228	Chromosome	5.70968	6.28244	6.74897	6.24703	6.48386	6.36875	7.61742	6.82334	0.576313	0.312469
membrane protein, putative	HVO_0229	Chromosome	6.75919	8.22417	8.02288	7.66875	7.86655	6.83718	7.7832	7.49564	-0.173104	0.774584
histidine triad protein	HVO_0230	Chromosome	7.8566	8.19141	8.63927	8.22909	8.18862	8.03026	7.22457	7.81449	-0.414608	0.33071
uracil DNA glycosylase	HVO_0231	Chromosome	5.87208	6.27423	5.83934	5.99522	5.72211	5.61372	6.00472	5.78018	-0.215032	0.302919
conserved hypothetical protein	HVO_0232	Chromosome	6.99766	7.91498	7.61573	7.50946	7.02796	6.84182	6.93302	6.93427	-0.575189	0.104984
ribose-phosphate pyrophosphokinase	HVO_0233	Chromosome	8.87301	9.36552	9.27118	9.16991	8.99689	9.19587	9.52246	9.2384	0.0684982	0.766032
conserved hypothetical protein	HVO_0234	Chromosome	7.72769	8.07471	7.81669	7.87303	7.56289	8.52088	8.019	8.03425	0.161225	0.614429
swim zinc finger, putative	HVO_0235	Chromosome	5.80169	6.02745	6.5088	6.11264	6.05841	5.83318	6.79092	6.2275	0.114858	0.76343
N2,N2-dimethylguanosine tRNA methyltransferase	HVO_0236	Chromosome	7.78568	8.69756	8.59094	8.35806	8.14392	7.29581	7.80189	7.7472	-0.610854	0.182187
ribonuclease BN	HVO_0237	Chromosome	7.43334	7.80057	7.66224	7.63205	8.12631	7.78564	7.8538	7.92192	0.289866	0.124205
glucose-6-phosphatase	HVO_0238	Chromosome	8.05959	8.24186	8.34391	8.21512	8.42166	8.28025	8.43957	8.38049	0.165376	0.164195
glutamine synthetase	HVO_0239	Chromosome	13.0757	13.7198	13.5002	13.4319	14.9566	14.2469	14.5369	14.5801	1.14826	0.0147701
transcription regulator AsnC family	HVO_0240	Chromosome	8.88282	9.42268	9.1071	9.13753	8.9101	8.70095	9.05269	8.88791	-0.249622	0.252732
conserved hypothetical protein	HVO_0241	Chromosome	6.71774	6.83252	6.34444	6.63157	6.35414	6.32182	6.7122	6.46272	-0.168845	0.431641
aminopeptidase II	HVO_0242	Chromosome	7.10213	8.39693	7.84455	7.7812	8.54305	8.24568	8.83642	8.54172	0.760512	0.138691
threonine aldolase	HVO_0243	Chromosome	5.91447	6.13	6.54719	6.19722	6.22016	6.18969	7.00989	6.47325	0.276028	0.445412
cation efflux protein	HVO_0244	Chromosome	9.22711	9.14541	9.00029	9.12427	9.15822	9.14212	7.75427	8.68487	-0.439401	0.402793
phosphoesterase	HVO_0245	Chromosome	5.87573	6.36478	6.53888	6.25979	6.40868	6.29162	7.52609	6.74213	0.482337	0.335203
putative bacterial regulatory protein arsR family	HVO_0246	Chromosome	5.94301	6.86763	6.90968	6.57344	6.3978	6.1365	7.06692	6.53374	-0.039701	0.929211
hypothetical protein	HVO_0247	Chromosome	6.08224	5.96828	6.40913	6.15322	6.08066	6.2768	6.31097	6.22281	0.0695933	0.667504
sodium-dependent phosphate transporter	HVO_0248	Chromosome	6.21938	6.11131	6.35234	6.22767	6.28446	6.17507	6.82052	6.42668	0.199009	0.399531
hypothetical protein	HVO_0249	Chromosome	6.1616	6.22841	6.57033	6.32011	6.48683	6.28175	6.98846	6.58568	0.265565	0.339577
hemolysin protein	HVO_0250	Chromosome	7.41045	7.67266	7.76549	7.6162	7.58423	7.49233	7.87876	7.65177	0.0355683	0.832666
glutathione S-transferase	HVO_0251	Chromosome	6.12565	5.85607	5.94436	5.97536	5.79939	5.9161	6.1251	5.94686	-0.0284994	0.829486
peroxiredoxin homolog	HVO_0252	Chromosome	5.67063	5.75973	5.84455	5.7583	5.7835	5.75141	6.2744	5.93644	0.178134	0.37001
Sua5/YciO/YrdC/YwlC family protein	HVO_0253	Chromosome	5.92991	6.37266	7.46245	6.58834	6.72611	6.62323	7.34548	6.89827	0.309933	0.574871
conserved hypothetical protein	HVO_0254	Chromosome	5.19212	5.39537	5.58031	5.38927	5.38151	5.23869	6.23746	5.61922	0.229952	0.525939
Spermine/spermidine synthase family	HVO_0255	Chromosome	8.33276	8.26915	7.85879	8.15357	8.51838	8.49943	8.20437	8.40739	0.253825	0.231283
conserved hypothetical protein	HVO_0256	Chromosome	5.54323	5.7374	6.00888	5.76317	5.87122	5.87305	6.94951	6.23126	0.468086	0.289471
hypothetical protein	HVO_0257	Chromosome	6.7713	7.3776	7.87131	7.34007	7.51485	7.25757	9.42425	8.06556	0.725488	0.39033
XerC/D-like integrase	HVO_0258	Chromosome	7.50791	6.53073	7.05346	7.0307	6.7311	6.85082	6.58276	6.72156	-0.309144	0.350555
hypothetical protein	HVO_0259	Chromosome	7.20633	6.2574	6.08302	6.51558	5.78359	6.29392	5.70915	5.92889	-0.586697	0.211124
PhiH1 repressor-like protein	HVO_0260	Chromosome	9.01417	7.98104	7.85944	8.28488	7.68972	8.44461	6.05248	7.3956	-0.889281	0.326172
putative repressor phrH2	HVO_0261	Chromosome	9.53747	8.43558	9.20409	9.05904	8.66853	9.12399	8.39937	8.73063	-0.328415	0.445837
hypothetical protein	HVO_0262	Chromosome	10.866	10.1564	10.6022	10.5416	10.1406	10.7868	9.04253	9.98999	-0.551565	0.372389
transposase (ISH51)	HVO_0263	Chromosome	12.8425	12.2712	12.7623	12.6253	10.7503	11.1603	10.9823	10.9643	-1.66104	0.00149593
hypothetical protein (TBD)	HVO_0264	Chromosome	8.74909	6.977	7.74919	7.82509	7.11454	7.63944	6.1722	6.97539	-0.849703	0.272815
conserved hypothetical protein	HVO_0265	Chromosome	6.56777	6.03535	6.34089	6.31467	6.21308	6.24777	7.0765	6.51245	0.197779	0.571837
conserved hypothetical protein	HVO_0266	Chromosome	7.80358	7.00848	7.03533	7.28246	6.75856	7.12233	7.26606	7.04899	-0.233478	0.481606
hypothetical protein	HVO_0267	Chromosome	8.85124	7.26323	8.21917	8.11121	7.4992	7.97138	6.7025	7.39102	-0.72019	0.290472
hypothetical protein	HVO_0268	Chromosome	7.89175	6.84625	7.46665	7.40155	7.09508	7.28139	7.38372	7.25339	-0.148156	0.662711
hypothetical protein	HVO_0269	Chromosome	8.45367	7.5258	8.63715	8.20554	7.72899	7.90147	7.72775	7.78607	-0.419471	0.295418
conserved hypothetical protein	HVO_0270	Chromosome	5.88348	5.88864	6.04014	5.93742	6.04579	5.95475	6.68461	6.22838	0.290962	0.283897
conserved hypothetical protein	HVO_0271	Chromosome	9.22489	8.00346	9.28607	8.83814	8.31082	8.61829	7.39159	8.1069	-0.731242	0.259518
hypothetical protein	HVO_0272	Chromosome	7.38948	6.73668	7.39402	7.1734	7.19317	7.09574	7.67228	7.32039	0.146997	0.62951
hypothetical protein	HVO_0273	Chromosome	7.70574	6.41967	7.00208	7.0425	6.59465	6.86128	6.31952	6.59182	-0.450679	0.326439
conserved hypothetical protein	HVO_0274	Chromosome	7.84939	6.61135	7.24392	7.23489	6.83607	7.07717	6.38959	6.76761	-0.467278	0.318296
transposase (ISH5)	HVO_0275	Chromosome	12.6408	11.7478	12.3479	12.2455	10.7619	11.3669	9.81532	10.6481	-1.59747	0.0377409
transposase (ISH5)	HVO_0276	Chromosome	12.5076	11.5145	12.0534	12.0251	10.2326	10.8189	8.99041	10.014	-2.01115	0.0301247
hypothetical protein	HVO_0277	Chromosome	10.3346	8.53847	9.65949	9.51084	8.75583	9.20527	6.00876	7.98995	-1.52089	0.248862
transposase (ISH18)	HVO_0278	Chromosome	8.20836	7.35393	7.40993	7.65741	7.72162	8.05619	8.4208	8.0662	0.408799	0.29789
conserved hypothetical protein	HVO_0279	Chromosome	8.32678	7.47793	8.25995	8.02155	7.89309	8.30208	7.71812	7.9711	-0.0504549	0.883362
hypothetical protein	HVO_0280	Chromosome	5.11944	5.20959	5.35274	5.22725	5.27134	5.21962	5.92734	5.47277	0.245512	0.360002
small CPxCG-related zinc finger protein	HVO_0280A	Chromosome	5.94234	5.86104	5.98306	5.92881	5.94251	5.97722	6.39004	6.10326	0.174442	0.304287
arsenite transport protein	HVO_0282	Chromosome	7.33475	7.38814	7.35722	7.36003	7.58268	7.59043	8.31567	7.82959	0.469557	0.1261
archaea-specific helicase AshA	HVO_0283	Chromosome	9.2853	9.82986	9.43943	9.5182	9.98029	9.75616	9.9149	9.88378	0.365586	0.10521
Cupin superfamily	HVO_0284	Chromosome	6.49874	6.59679	7.0163	6.70394	6.89913	7.12188	7.88918	7.3034	0.599453	0.152003
SpoIVFB-type metallopeptidase, transmembrane (TBD)	HVO_0285	Chromosome	8.0649	7.99521	8.00938	8.02316	8.48215	8.49654	8.51576	8.49815	0.474986	3.47202e-05
cinA N-terminal domain protein	HVO_0286	Chromosome	6.09658	6.28951	6.49469	6.29359	6.46849	6.34981	7.19243	6.67024	0.37665	0.260091
hypothetical protein	HVO_0287	Chromosome	5.76257	5.88919	5.92178	5.85785	5.68192	5.70825	6.07124	5.82047	-0.0373765	0.795123
ATP-dependent DNA helicase	HVO_0289	Chromosome	8.46137	7.88306	8.25082	8.19842	8.46319	8.75106	7.89054	8.36826	0.169848	0.606348
ribbon-helix-helix protein CopG family	HVO_0290	Chromosome	10.4792	10.4304	10.3337	10.4144	10.8655	11.3098	11.4377	11.2043	0.789864	0.0114865
rpa-associated protein	HVO_0291	Chromosome	10.4077	10.1948	10.189	10.2638	10.446	11.1139	12.3761	11.312	1.04819	0.14001
replication protein A	HVO_0292	Chromosome	11.2757	11.0572	11.2643	11.1991	11.4644	12.2302	13.2098	12.3015	1.10238	0.096762
hypothetical protein (TBD)	HVO_0293	Chromosome	6.30215	6.34273	6.24613	6.297	6.46491	6.40314	7.27989	6.71598	0.418979	0.21404
mannose-1-phosphate guanylyltransferase	HVO_0294	Chromosome	5.8394	5.94227	6.39014	6.05727	6.28119	6.14999	7.2184	6.54986	0.492596	0.26087
hypothetical protein	HVO_0295	Chromosome	7.16213	7.03745	7.08304	7.09421	7.27739	7.46202	6.62641	7.12194	0.0277347	0.918955
short-chain family oxidoreductase	HVO_0296	Chromosome	6.20538	7.02092	6.8923	6.7062	7.17692	7.1714	8.74846	7.69893	0.992726	0.163616
sigma-70 region 4 like DNA binding protein	HVO_0297	Chromosome	6.12848	6.54454	6.68011	6.45104	6.64118	6.5167	7.62428	6.92739	0.476343	0.286466
tram domain protein	HVO_0298	Chromosome	7.69046	7.85719	7.78642	7.77802	8.24503	8.57306	8.972	8.5967	0.818675	0.0191702
membrane protein, putative	HVO_0299	Chromosome	5.41413	5.757	6.00128	5.72414	5.90903	5.68979	6.49517	6.03133	0.307186	0.355953
radical SAM domain protein	HVO_0300	Chromosome	9.33451	9.52644	9.50434	9.4551	9.51868	9.69771	8.56818	9.26153	-0.193571	0.615227
signal-transducing histidine kinase homolog	HVO_0301	Chromosome	6.79911	6.85399	6.97297	6.87536	7.51732	7.57276	7.57527	7.55512	0.679758	0.000240855
Domain of unknown function (DUF373) superfamily	HVO_0302	Chromosome	9.42779	9.30455	9.29831	9.34355	9.52452	10.0312	9.59671	9.71747	0.373917	0.0844689
farnesyl-pyrrophosphate synthase	HVO_0303	Chromosome	5.91859	6.14891	6.06348	6.04366	6.22579	6.14606	7.48521	6.61902	0.575364	0.260065
electron transfer flavoprotein alpha subunit	HVO_0304	Chromosome	7.26455	7.31967	7.3131	7.29911	7.25798	7.42297	7.82832	7.50309	0.203984	0.297205
electron transfer flavoprotein beta subunit	HVO_0305	Chromosome	6.79507	6.89219	6.51972	6.73566	6.6925	6.72696	7.47446	6.96464	0.228982	0.457038
conserved hypothetical protein	HVO_0306	Chromosome	6.31041	6.52447	6.19038	6.34175	6.17716	6.01283	6.42443	6.20481	-0.136946	0.425368
conserved hypothetical protein	HVO_0307	Chromosome	11.0614	11.339	11.2298	11.2101	11.7982	11.506	11.6487	11.6509	0.440888	0.0195139
conserved hypothetical protein	HVO_0308	Chromosome	5.8123	6.0332	6.72147	6.18899	6.30572	6.08809	7.57563	6.65648	0.467488	0.434393
membrane protein	HVO_0309	Chromosome	8.69198	9.4806	9.41533	9.19597	8.90517	8.58122	10.1498	9.21206	0.0160897	0.977689
A-type ATP synthase subunit H	HVO_0310	Chromosome	7.79554	8.94351	8.20756	8.31554	8.13722	7.80988	9.45511	8.4674	0.151866	0.814051
A-type ATP synthase subunit I	HVO_0311	Chromosome	9.95239	10.6815	10.2684	10.3008	10.4258	10.1009	11.0528	10.5265	0.225712	0.554291
A-type ATP synthase subunit K	HVO_0312	Chromosome	13.145	14.0613	14.1616	13.7893	14.1495	13.8883	14.3701	14.136	0.346651	0.380656
A-type ATP synthase subunit E	HVO_0313	Chromosome	12.1335	13.2093	12.9804	12.7744	12.9375	11.8073	12.7445	12.4964	-0.277984	0.59236
A-type ATP synthase subunit C	HVO_0314	Chromosome	12.1752	13.2587	13.1649	12.8662	13.0657	11.8565	12.9263	12.6162	-0.250095	0.653117
A-type ATP synthase subunit F	HVO_0315	Chromosome	12.2231	13.0488	13.0355	12.7691	12.9212	11.7099	13.0234	12.5515	-0.217668	0.687218
A-type ATP synthase subunit A	HVO_0316	Chromosome	12.4598	13.4406	13.1705	13.0236	13.1673	11.9101	13.2488	12.7754	-0.248233	0.659671
A-type ATP synthase subunit B	HVO_0317	Chromosome	10.6417	11.2919	11.1381	11.0239	10.7275	9.36701	11.2521	10.4488	-0.57506	0.388527
Putative bacterio-opsin activator	HVO_0318	Chromosome	6.53455	6.57395	6.70488	6.60446	6.94639	6.67212	7.08962	6.90271	0.298251	0.0881532
A-type ATP synthase subunit D	HVO_0319	Chromosome	9.92425	10.4119	10.4988	10.2783	10.6075	10.6457	10.8218	10.6917	0.413373	0.0959251
conserved hypothetical protein	HVO_0320	Chromosome	5.50728	5.72212	6.18055	5.80332	6.00946	5.85676	7.29448	6.3869	0.58358	0.305687
peptide chain release factor eRF-1	HVO_0321	Chromosome	11.5673	11.3719	11.3097	11.4163	11.3221	11.7499	11.54	11.5373	0.121052	0.453177
hypothetical protein	HVO_0322	Chromosome	9.62641	10.0156	9.17586	9.60597	10.2801	10.3489	10.1493	10.2595	0.653486	0.0589145
hypothetical protein	HVO_0323	Chromosome	9.62239	10.167	10.1776	9.98903	10.0564	10.007	10.2263	10.0966	0.107528	0.610712
arginyl-tRNA synthetase	HVO_0324	Chromosome	8.12279	8.85771	8.70674	8.56241	8.76066	8.32143	9.88827	8.99012	0.427709	0.455098
hypothetical protein	HVO_0325	Chromosome	9.22991	8.89613	8.29569	8.80724	10.1478	10.2167	12.0632	10.8093	2.00203	0.042992
conserved protein	HVO_0326	Chromosome	10.1483	10.2619	10.1426	10.1842	11.3582	11.9025	11.472	11.5776	1.39334	0.00121379
3,4-dihydroxy-2-butanone 4-phosphate synthase	HVO_0327	Chromosome	6.95832	7.48738	7.65534	7.36701	8.24221	8.5267	9.0892	8.61937	1.25236	0.018367
UDP-glucose 4-epimerase	HVO_0328	Chromosome	6.21291	6.47811	6.82097	6.504	6.69993	6.5179	7.68311	6.96698	0.462983	0.31405
branched-chain amino acid aminotransferase	HVO_0329	Chromosome	10.2507	10.7723	10.7093	10.5774	11.1743	10.9419	10.4519	10.8561	0.278644	0.358769
Protein of unknown function (DUF502) family	HVO_0330	Chromosome	8.91878	8.6379	9.21039	8.92236	8.97393	9.04708	6.95555	8.32552	-0.596837	0.444881
proline dehydrogenase	HVO_0331	Chromosome	6.73228	6.88347	6.9071	6.84095	6.88676	6.94827	8.27846	7.37116	0.530214	0.310758
conserved hypothetical protein	HVO_0332	Chromosome	6.04698	6.31112	6.7864	6.3815	6.53477	6.26391	7.44796	6.74888	0.367379	0.42953
orotate phosphoribosyltransferase	HVO_0333	Chromosome	5.50889	5.99127	6.58628	6.02882	6.03048	5.98577	7.55921	6.52515	0.496337	0.457233
adenine phosphoribosyltransferase, fused to N-terminal DNA-binding domain	HVO_0334	Chromosome	7.00858	8.14356	7.13486	7.429	6.85339	6.55476	7.01547	6.80787	-0.621126	0.180755
xanthine/uracil permease family protein	HVO_0335	Chromosome	8.75026	10.5899	9.90616	9.74877	8.62643	7.66843	7.39131	7.89539	-1.85337	0.0472372
conserved hypothetical protein	HVO_0336	Chromosome	7.73442	8.51683	8.14061	8.13062	7.71661	7.57433	7.53681	7.60925	-0.521371	0.0883418
probable glutaredoxin	HVO_0337	Chromosome	8.8791	9.36712	9.30291	9.18304	9.13248	9.42017	10.2972	9.61661	0.433566	0.320073
predicted transcription regulator, containing DNA-binding HTH domain	HVO_0338	Chromosome	7.45893	7.55612	7.59103	7.53536	8.04613	8.1293	8.33772	8.17105	0.63569	0.00262551
OB-fold nucleic acid binding domain protein	HVO_0339	Chromosome	5.78657	6.59345	7.28597	6.55533	6.90913	6.61213	8.15327	7.22484	0.669513	0.355057
conserved hypothetical protein	HVO_0340	Chromosome	5.99673	5.87434	6.12412	5.99839	5.96899	5.90815	6.47904	6.11873	0.120334	0.570273
hypothetical protein (TBD)	HVO_0341	Chromosome	5.43982	5.7301	5.89346	5.68779	5.82494	5.6158	6.75242	6.06439	0.376593	0.370494
crcB protein homolog	HVO_0342	Chromosome	5.67416	5.99771	6.55326	6.07504	6.09499	6.08982	7.08047	6.42176	0.346717	0.45305
crcB protein homolog	HVO_0343	Chromosome	6.53848	6.94562	7.3561	6.94673	7.21553	7.24477	7.85592	7.43874	0.492008	0.193448
DNA-directed RNA polymerase subunit H	HVO_0346	Chromosome	11.9308	12.0119	12.0156	11.9861	11.8483	11.4781	11.2245	11.517	-0.469097	0.0626222
DNA-directed RNA polymerase subunit B	HVO_0347	Chromosome	13.1366	13.3637	13.0971	13.1991	13.5823	13.1891	13.3323	13.3679	0.16875	0.299716
DNA-directed RNA polymerase subunit B	HVO_0348	Chromosome	12.8115	13.0791	12.8161	12.9023	13.5769	13.0815	13.6004	13.4196	0.51733	0.0535443
DNA-directed RNA polymerase subunit A	HVO_0349	Chromosome	11.789	11.8527	11.8215	11.8211	12.3852	11.9307	12.9327	12.4162	0.595112	0.10964
DNA-directed RNA polymerase subunit A	HVO_0350	Chromosome	11.086	11.053	11.0605	11.0665	11.4814	11.1345	12.3995	11.6718	0.605263	0.184113
NusA family KH domain protein, archaeal	HVO_0351	Chromosome	7.50226	7.7383	7.54799	7.59618	7.66554	7.55918	8.82959	8.0181	0.421923	0.365007
putative mechanosensitive ion channel	HVO_0352	Chromosome	6.3992	6.45836	6.33562	6.39773	6.32403	6.27461	7.32521	6.64128	0.243558	0.518115
ribosomal protein S12	HVO_0353	Chromosome	11.5078	11.8908	11.549	11.6492	11.4875	11.6988	12.7677	11.9847	0.335465	0.463648
ribosomal protein S7	HVO_0354	Chromosome	13.9882	14.5985	14.3586	14.3151	14.3429	14.8159	14.9007	14.6865	0.371422	0.208932
conserved hypothetical protein	HVO_0355	Chromosome	5.77106	5.87619	5.74312	5.79679	6.4131	6.49354	6.77599	6.56088	0.764089	0.00286289
translation elongation factor aEF-2	HVO_0356	Chromosome	12.1428	12.7775	12.5735	12.498	12.5273	12.129	12.6314	12.4293	-0.0687038	0.790353
Amino acid-binding protein	HVO_0357	Chromosome	9.72735	10.0712	9.754	9.85083	9.92205	9.93303	9.61715	9.82408	-0.0267593	0.86826
homoserine dehydrogenase	HVO_0358	Chromosome	8.30904	9.00591	8.43345	8.5828	8.72238	8.4729	8.42656	8.54061	-0.0421827	0.865375
translation elongation factor aEF-1 alpha subunit	HVO_0359	Chromosome	14.5937	15.0817	15.0408	14.9054	14.9507	14.8505	15.0248	14.942	0.0366095	0.834525
ribosomal protein S10	HVO_0360	Chromosome	8.06267	8.57394	7.64069	8.09244	7.91105	7.79108	8.91963	8.20725	0.114817	0.810446
hypothetical protein	HVO_0362	Chromosome	6.8513	6.73992	6.79811	6.79644	6.53927	6.43058	7.15306	6.70764	-0.0888028	0.715823
hypothetical protein	HVO_0363	Chromosome	6.43544	6.08848	6.43289	6.31894	6.26659	6.34464	6.84137	6.4842	0.165262	0.482529
hypothetical protein	HVO_0364	Chromosome	7.49446	6.80786	7.32348	7.2086	7.15037	7.31181	7.35719	7.27312	0.0645243	0.779725
hypothetical protein	HVO_0365	Chromosome	5.57484	5.43258	5.75029	5.5859	5.45496	5.4305	5.88258	5.58935	0.00344223	0.985093
hypothetical protein	HVO_0366	Chromosome	6.50555	6.50733	7.26546	6.75945	6.98409	7.02457	7.99191	7.33352	0.574074	0.239094
hypothetical protein	HVO_0367	Chromosome	5.51711	5.70724	6.54832	5.92422	5.96198	5.96177	6.98992	6.30455	0.380333	0.460854
hypothetical protein	HVO_0368	Chromosome	6.36595	6.42323	6.69773	6.49563	6.52411	6.7096	7.47004	6.90125	0.405616	0.256899
hypothetical protein	HVO_0369	Chromosome	7.11234	6.3548	6.54359	6.67025	6.39677	6.95979	6.16123	6.50593	-0.164319	0.643256
hypothetical protein	HVO_0370	Chromosome	9.03208	8.06818	8.8926	8.66429	8.45423	8.93262	7.40031	8.26239	-0.401898	0.500624
hypothetical protein	HVO_0371	Chromosome	7.88156	7.19714	7.8883	7.65567	8.02002	7.78654	6.94217	7.58291	-0.0727602	0.8644
hypothetical protein	HVO_0372	Chromosome	5.51809	5.73282	5.89637	5.71576	5.83695	5.60304	6.88885	6.10961	0.393852	0.391476
Sugar kinase, ribokinase family	HVO_0373	Chromosome	7.85024	7.13346	8.20186	7.72852	7.50183	7.93014	6.61435	7.34877	-0.379745	0.489009
hypothetical protein	HVO_0374	Chromosome	7.50412	6.54905	7.1422	7.06512	6.7266	7.2305	6.27334	6.74348	-0.321644	0.458344
conserved hypothetical protein	HVO_0375	Chromosome	5.54305	5.59065	5.89098	5.67489	5.861	5.73241	6.52295	6.03879	0.363896	0.24612
hypothetical protein	HVO_0376	Chromosome	5.50842	5.70215	5.73748	5.64935	5.77098	5.63407	6.63108	6.01204	0.362692	0.320436
hypothetical protein	HVO_0377	Chromosome	7.44025	7.01054	7.03902	7.16327	7.29654	7.36682	7.22655	7.29664	0.133368	0.408328
hypothetical protein	HVO_0378	Chromosome	7.32988	7.02282	7.36142	7.23804	7.23688	7.48621	7.4136	7.3789	0.140857	0.342591
putative phage integrase	HVO_0379	Chromosome	10.7418	9.97201	10.5124	10.4087	9.91798	10.52	7.84458	9.42754	-0.98119	0.308572
hypothetical protein	HVO_0380	Chromosome	10.5431	9.64735	9.50802	9.89948	9.51839	10.0091	8.85585	9.46111	-0.438366	0.399792
ribbon-helix-helix protein copG family-related protein	HVO_0381	Chromosome	8.09249	7.58977	7.76551	7.81593	7.50544	7.70297	7.7804	7.66293	-0.152992	0.415287
gp13, putative	HVO_0382	Chromosome	6.67593	7.04418	6.76911	6.82974	6.56355	6.52256	7.53108	6.8724	0.042655	0.908253
conserved hypothetical protein	HVO_0383	Chromosome	6.13676	6.6787	6.32451	6.37999	6.25123	5.80888	6.95369	6.33793	-0.0420571	0.914804
hypothetical protein	HVO_0384	Chromosome	8.69937	9.14285	8.44947	8.7639	8.31845	8.11694	7.95887	8.13142	-0.632477	0.0500528
XerC/D-like integrase	HVO_0385	Chromosome	6.34015	6.5211	6.53181	6.46435	6.25567	6.19874	6.89176	6.44873	-0.0156286	0.949233
hypothetical protein	HVO_0386	Chromosome	5.69452	6.13702	6.46266	6.09807	6.25112	5.99669	7.90352	6.71711	0.619044	0.386738
conserved hypothetical protein	HVO_0387	Chromosome	7.72172	7.61901	6.73887	7.35987	7.91184	8.42389	8.14898	8.16157	0.801707	0.0809309
ribonuclease R	HVO_0388	Chromosome	11.9378	12.1548	12.1955	12.0961	12.2326	11.8155	11.7307	11.9263	-0.169801	0.385648
small CPxCG-related zinc finger protein	HVO_0389	Chromosome	9.39144	9.99961	9.71897	9.70334	10.5505	11.1739	11.7722	11.1655	1.46221	0.0206428
conserved protein	HVO_0390	Chromosome	7.26477	7.99125	8.3921	7.88271	7.80586	7.75901	8.95055	8.17181	0.289097	0.601475
Family of unknown function (DUF1028) superfamily	HVO_0391	Chromosome	5.54103	5.87414	5.85402	5.7564	5.93578	5.78293	6.69809	6.13893	0.382538	0.275203
conserved protein	HVO_0392	Chromosome	9.44448	9.20014	9.10887	9.25116	9.6106	9.94484	10.0109	9.85544	0.60428	0.0192273
excinuclease ABC subunit A	HVO_0393	Chromosome	9.78981	10.1815	9.893	9.95476	10.3563	10.0083	10.6579	10.3408	0.38606	0.155982
hypothetical protein	HVO_0394	Chromosome	9.43182	9.40836	10.4479	9.76269	10.11	10.0393	10.3316	10.1603	0.3976	0.323971
BNR repeat domain protein	HVO_0395	Chromosome	5.53602	5.91962	6.17183	5.87582	6.07273	5.77069	7.52605	6.45649	0.580667	0.367824
geranylgeranyl hydrogenase	HVO_0396	Chromosome	5.68465	5.99327	5.70277	5.79356	5.82626	5.87112	6.2578	5.98506	0.191495	0.32197
folate-binding protein YgfZ	HVO_0397	Chromosome	6.75689	6.91736	7.04633	6.90686	7.14442	7.22854	8.12856	7.50051	0.593648	0.14262
conserved hypothetical protein	HVO_0398	Chromosome	6.5388	6.65311	6.66754	6.61982	7.14001	7.54318	7.89676	7.52665	0.906835	0.0151231
conserved hypothetical protein	HVO_0399	Chromosome	9.46746	9.66592	9.55048	9.56128	10.0338	9.75582	9.30674	9.6988	0.137515	0.564968
conserved hypothetical protein	HVO_0400	Chromosome	9.85403	9.86908	10.2342	9.98577	10.2622	10.3041	10.4459	10.3374	0.351606	0.0611633
uspA domain protein	HVO_0401	Chromosome	10.6843	10.8227	11.3945	10.9672	9.52684	10.0607	10.7675	10.1183	-0.848817	0.113324
conserved hypothetical protein TIGR00266	HVO_0402	Chromosome	10.7618	10.9902	11.5509	11.101	11.0889	11.1265	11.7838	11.3331	0.232094	0.515015
glucokinase	HVO_0403	Chromosome	10.7052	11.3485	10.987	11.0136	10.6155	9.67412	9.47522	9.92163	-1.09193	0.0516894
hypothetical protein	HVO_0404	Chromosome	9.07227	9.97023	9.63073	9.55774	9.21669	8.6429	9.02102	8.9602	-0.597538	0.127316
NifU-like domain protein	HVO_0405	Chromosome	7.1278	7.18182	7.12724	7.14562	7.3131	7.18037	7.7607	7.41805	0.27243	0.197549
Predicted ribonuclease of the G/E family	HVO_0406	Chromosome	6.70311	7.04674	7.14782	6.96589	7.06189	6.8804	8.10873	7.35034	0.384448	0.397057
conserved hypothetical protein	HVO_0407	Chromosome	7.91569	8.51135	8.71592	8.38099	8.43371	8.45041	9.52063	8.80159	0.4206	0.385687
membrane protein, putative	HVO_0408	Chromosome	9.16266	8.98618	8.35727	8.83537	9.69343	9.79726	9.15807	9.54959	0.714215	0.0856905
riboflavin synthase, alpha subunit	HVO_0409	Chromosome	5.75795	5.76026	5.77467	5.76429	6.05937	5.94711	6.31827	6.10825	0.343957	0.0353117
MIF4G domain-containing protein / MA3 domain-containing protein	HVO_0410	Chromosome	8.0806	7.35013	8.30231	7.91101	7.95157	8.04435	6.34832	7.44808	-0.462929	0.497514
arsenite transport protein C-terminal domain protein	HVO_0411	Chromosome	6.73871	6.83487	7.21701	6.9302	7.35537	7.14949	8.15101	7.55196	0.621764	0.140117
arsenite transport protein N-terminal domain protein	HVO_0412	Chromosome	6.24487	6.73531	7.16708	6.71575	7.07011	6.93132	7.48934	7.16359	0.447834	0.227933
hypothetical protein	HVO_0413	Chromosome	7.16469	7.36268	7.51968	7.34902	7.45284	7.71847	8.32743	7.83292	0.483901	0.157296
Xaa-Pro aminopeptidase, M24 family protein (TBD)	HVO_0414	Chromosome	5.56102	5.80474	5.81649	5.72742	5.69246	5.66269	6.4391	5.93142	0.203997	0.48787
repair helicase	HVO_0415	Chromosome	9.54794	10.1909	9.75225	9.83035	10.41	9.9496	10.0532	10.1376	0.307244	0.261842
51.5 kda protein	HVO_0416	Chromosome	10.7894	11.7323	11.9104	11.4774	13.5631	14.2681	14.5152	14.1155	2.63811	0.00422002
metal-dependent carboxypeptidase	HVO_0417	Chromosome	8.79841	9.02063	8.64804	8.82236	9.66287	9.55702	10.3183	9.84606	1.0237	0.0173297
HNH endonuclease domain protein	HVO_0418	Chromosome	10.6546	11.008	10.8045	10.8224	10.7833	9.83456	8.07742	9.56511	-1.25725	0.190822
acetylornithine deacetylase	HVO_0419	Chromosome	5.8923	6.08176	6.33828	6.10411	6.0955	6.14516	6.9692	6.40329	0.299173	0.391091
transducer protein MpcT	HVO_0420	Chromosome	10.4866	10.1118	9.6958	10.0981	9.8654	12.0049	10.458	10.7761	0.678008	0.373535
P-loop ATPase of the PilT family	HVO_0421	Chromosome	8.23006	8.20596	7.60766	8.01456	7.86577	8.53132	8.78224	8.39311	0.378551	0.32905
conserved hypothetical protein	HVO_0422	Chromosome	10.7232	10.7664	10.8082	10.766	11.7493	12.4568	12.5352	12.2471	1.48113	0.00413406
conserved hypothetical protein	HVO_0423	Chromosome	9.23112	9.51622	9.88767	9.54501	9.41445	9.04974	8.93508	9.13309	-0.411915	0.159596
ABC-type transport system ATP-binding protein	HVO_0424	Chromosome	9.48514	10.3778	10.2715	10.0448	10.2554	9.62453	10.636	10.172	0.127152	0.77074
Glyoxalase I YfiE	HVO_0425	Chromosome	5.48186	5.78555	6.19928	5.82223	5.96727	5.68757	6.79568	6.15017	0.327942	0.450233
conserved hypothetical protein TIGR00481	HVO_0426	Chromosome	5.49779	5.50482	5.93609	5.64624	5.71855	5.62157	6.17372	5.83795	0.191709	0.439489
RNA 3-terminal phosphate cyclase	HVO_0427	Chromosome	5.32511	5.50771	6.11516	5.64933	5.74052	5.90731	6.7359	6.12791	0.478582	0.286595
uspA domain protein	HVO_0428	Chromosome	5.53031	5.69625	5.86229	5.69628	5.94257	5.82881	6.70361	6.15833	0.462045	0.187353
putative metalloprotease, DUF1695	HVO_0429	Chromosome	8.09164	8.48291	8.57574	8.38343	8.94535	9.27632	9.21042	9.14403	0.7606	0.0133021
Hypothetical UPF0146 protein	HVO_0430	Chromosome	6.05011	6.5965	6.76972	6.47211	6.75075	6.45495	8.34419	7.1833	0.711185	0.319025
HAD superfamily (subfamily IA) hydrolase	HVO_0431	Chromosome	5.60401	5.76854	5.5702	5.64759	5.55652	5.51939	5.972	5.68264	0.0350508	0.834773
hypothetical protein	HVO_0432	Chromosome	6.76839	7.41027	7.55188	7.24352	7.29283	7.11824	7.9001	7.43705	0.19354	0.597567
NADPH-dependent F420 reductase	HVO_0433	Chromosome	6.80782	7.68386	7.76128	7.41765	8.07367	8.33759	9.35005	8.58711	1.16945	0.0773569
probable MFS transporter, putative	HVO_0434	Chromosome	5.75563	6.01904	6.48948	6.08805	6.38865	6.45775	6.97288	6.60643	0.518378	0.140852
phosphoribosyl-ATP pyrophosphohydrolase	HVO_0435	Chromosome	8.04893	8.84135	8.8166	8.56896	8.72494	8.27342	8.96173	8.65336	0.084407	0.81033
pyridoxal 5-phosphate synthase, glutaminase subunit Pdx2	HVO_0436	Chromosome	7.37267	7.94002	8.10808	7.80692	7.80299	7.47457	8.93477	8.07078	0.263852	0.622303
preprotein translocase Sec61 beta subunit	HVO_0437	Chromosome	8.32765	8.86847	9.52018	8.90543	8.82829	8.72247	9.5465	9.03242	0.126986	0.782989
thioredoxin	HVO_0438	Chromosome	9.20198	9.17035	8.863	9.07845	9.1022	9.72088	9.48892	9.43733	0.358887	0.163189
ribosomal protein L40.eR	HVO_0439	Chromosome	9.23261	9.66721	9.54962	9.48315	9.7071	10.1253	10.7289	10.1871	0.703955	0.095336
conserved hypothetical protein	HVO_0440	Chromosome	7.60094	7.75615	7.81506	7.72405	7.60028	7.71244	7.87734	7.73002	0.0059712	0.956434
probable metallo-beta-lactamase family hydrolase	HVO_0441	Chromosome	7.11044	7.41556	7.41261	7.31287	7.66068	7.58684	9.07375	8.10709	0.79422	0.183367
death domain-associated protein	HVO_0442	Chromosome	10.3799	10.3305	10.29	10.3335	10.8691	11.5843	12.0617	11.505	1.17156	0.0280117
Protein of unknown function superfamily	HVO_0443	Chromosome	8.78933	8.63754	8.80446	8.74378	9.0718	9.48328	9.65854	9.40454	0.660759	0.0221009
uracil DNA glycosylase	HVO_0444	Chromosome	7.51624	7.38942	7.17696	7.36087	7.48018	7.68017	7.47054	7.54363	0.182759	0.203242
ABC-type transport system permease protein (probable substrate phosphate/phosphonate)	HVO_0445	Chromosome	10.0799	10.3084	9.84928	10.0792	10.7093	10.1078	9.15171	9.98963	-0.0895553	0.8589
ABC-type transport system ATP-binding protein (probable substrate phosphate/phosphonate)	HVO_0446	Chromosome	11.6429	12.0332	11.9647	11.8803	12.7893	12.2296	11.3894	12.1361	0.255849	0.578963
ABC-type transport system periplasmic substrate-binding protein (probable substrate phosphate/phosphonate)	HVO_0447	Chromosome	10.6606	10.9811	10.8594	10.8337	11.6833	11.4453	10.6965	11.2751	0.441361	0.229675
imidazole glycerol phosphate synthase, glutamine amidotransferase subunit	HVO_0448	Chromosome	6.68225	7.06524	6.6071	6.78486	7.26903	7.40933	7.99558	7.55798	0.77312	0.0428247
prephenate dehydratase	HVO_0449	Chromosome	9.49953	9.69045	9.61031	9.6001	9.77845	9.88784	9.8176	9.82796	0.227868	0.0234985
hsp20-type molecular chaperone	HVO_0450	Chromosome	8.02704	8.11128	7.9122	8.01684	7.35055	8.24331	8.42293	8.00559	-0.0112448	0.974949
hsp20-type molecular chaperone	HVO_0451	Chromosome	10.5784	10.2698	10.372	10.4067	9.5123	10.499	9.39035	9.80053	-0.606189	0.169816
leucyl-tRNA synthetase	HVO_0452	Chromosome	10.4983	11.303	11.1592	10.9868	11.4253	10.8305	11.6489	11.3016	0.314729	0.416812
hypothetical protein	HVO_0453	Chromosome	8.5601	8.81018	9.01556	8.79528	9.13372	9.80632	9.88052	9.60685	0.811573	0.0404113
ornithine cyclodeaminase	HVO_0454	Chromosome	8.14617	8.41266	8.15574	8.23819	11.5711	10.9002	11.5652	11.3455	3.1073	0.000202438
thermosome subunit 2	HVO_0455	Chromosome	11.1118	11.9031	11.7724	11.5958	12.5225	12.1864	12.1339	12.2809	0.685185	0.0663844
conserved hypothetical protein	HVO_0456	Chromosome	6.40081	6.6786	6.21233	6.43058	6.22808	6.32068	6.83346	6.46074	0.0301618	0.9028
Zinc finger protein 330 homolog	HVO_0457	Chromosome	12.6951	12.6617	12.8503	12.7357	13.3144	14.5504	14.5846	14.1498	1.41411	0.0285078
endoribonuclease L-PSP, putative	HVO_0459	Chromosome	6.60895	7.37936	7.16621	7.05151	7.34689	7.13569	8.37183	7.61814	0.566632	0.272335
hypothetical protein	HVO_0460	Chromosome	10.5722	10.6099	10.7477	10.6433	11.1892	11.3256	11.3917	11.3022	0.658923	0.00118397
cytochrome d ubiquinol oxidase, subunit II	HVO_0461	Chromosome	12.6236	12.9848	12.9269	12.8451	13.4622	13.6505	13.4052	13.506	0.660887	0.00792754
cyanide insensitive terminal oxidase chain cioA	HVO_0462	Chromosome	12.2841	12.4844	12.6009	12.4565	13.1187	13.4573	13.1306	13.2355	0.779077	0.00571788
hypothetical protein	HVO_0463	Chromosome	8.12262	7.39046	7.84508	7.78605	7.42478	7.58022	6.23172	7.07891	-0.707146	0.211906
threonine ammonia-lyase	HVO_0464	Chromosome	7.7533	7.94572	8.00763	7.90222	7.92621	7.83517	8.55242	8.1046	0.202381	0.443215
DNA damage-inducible protein, putative	HVO_0465	Chromosome	6.0143	6.23119	6.89464	6.38004	6.33666	6.38247	7.53034	6.74982	0.36978	0.476993
citrate synthase	HVO_0466	Chromosome	9.5102	9.89944	9.82452	9.74472	9.71935	10.0742	10.3129	10.0355	0.290768	0.237752
potassium channel homolog	HVO_0467	Chromosome	5.25894	5.38946	5.37961	5.34267	5.34839	5.26144	5.75127	5.4537	0.11103	0.517499
hypothetical protein	HVO_0468	Chromosome	5.94195	6.11186	6.31755	6.12379	6.04684	6.07833	6.42018	6.18179	0.0579989	0.737658
probable deacylase	HVO_0469	Chromosome	10.0789	10.6698	10.5953	10.448	10.821	10.5626	10.9976	10.7937	0.345765	0.198642
threonine synthase	HVO_0470	Chromosome	6.80809	7.04993	6.91906	6.9257	6.91066	6.74642	7.46115	7.03941	0.113713	0.642946
bacteriophage protein-like protein	HVO_0471	Chromosome	5.74191	5.73511	6.26186	5.91296	5.96606	5.82195	6.58142	6.12315	0.210186	0.510063
conserved hypothetical protein	HVO_0472	Chromosome	7.39324	7.78736	8.61909	7.93323	8.37181	8.3194	9.2617	8.65097	0.717742	0.204001
hypothetical protein	HVO_0473	Chromosome	7.05443	7.1383	7.55142	7.24805	7.00187	7.23058	6.15695	6.79647	-0.451579	0.278947
protein-L-isoaspartate O-methyltransferase 2	HVO_0474	Chromosome	6.27222	6.94706	7.00967	6.74299	6.77248	6.7271	7.80117	7.10025	0.357267	0.445649
hypothetical protein	HVO_0475	Chromosome	5.93336	6.25734	6.88229	6.35766	6.34925	6.11111	7.09833	6.51956	0.161902	0.711404
conserved protein	HVO_0476	Chromosome	6.77273	7.75947	6.76791	7.10004	6.55945	6.36415	7.64907	6.85756	-0.242476	0.664192
leucyl aminopeptidase	HVO_0477	Chromosome	7.15899	8.05129	7.76638	7.65889	7.848	7.61607	8.1437	7.86925	0.210366	0.527297
glyceraldehyde-3-phosphate dehydrogenase, type II	HVO_0478	Chromosome	8.27897	8.42807	8.57032	8.42579	9.64465	11.0558	11.2166	10.639	2.21323	0.0119615
conserved protein	HVO_0479	Chromosome	7.05387	7.4332	7.67347	7.38685	7.6424	7.96488	8.23277	7.94668	0.559837	0.087198
phosphoglycerate kinase	HVO_0480	Chromosome	8.67289	9.51267	9.65836	9.28131	8.96191	7.95515	9.09968	8.67225	-0.60906	0.267968
glyceraldehyde-3-phosphate dehydrogenase, type I	HVO_0481	Chromosome	12.0228	12.6441	12.64	12.4356	12.2152	11.1555	12.51	11.9602	-0.475421	0.359898
hsp20-type molecular chaperone	HVO_0482	Chromosome	7.09848	7.49663	7.05999	7.21837	7.4154	7.62109	8.37529	7.80393	0.585559	0.144487
rimK family protein	HVO_0483	Chromosome	5.63355	5.68956	5.76717	5.69676	5.79619	5.70632	6.09995	5.86749	0.170727	0.244485
ribosomal protein L10.eR	HVO_0484	Chromosome	11.3939	12.0558	11.8066	11.7521	11.4611	11.2816	12.747	11.8299	0.0778167	0.883908
GMP synthase	HVO_0485	Chromosome	6.14937	6.11699	6.29167	6.18601	6.50838	6.51187	6.6682	6.56282	0.376806	0.00743542
recB family nuclease	HVO_0486	Chromosome	6.02057	6.1067	6.32816	6.15181	6.01271	6.08994	7.08106	6.39457	0.242763	0.532686
Pyridoxamine 5-phosphate oxidase family	HVO_0487	Chromosome	6.57152	6.75682	6.72118	6.68317	8.15647	8.49176	9.0405	8.56291	1.87974	0.00205194
conserved hypothetical protein	HVO_0488	Chromosome	13.1271	13.569	13.5276	13.4079	13.6602	14.1448	14.3109	14.0386	0.630746	0.0588148
conserved hypothetical protein	HVO_0489	Chromosome	14.077	14.3458	14.2375	14.2201	14.1093	14.7101	14.347	14.3888	0.168727	0.427658
conserved hypothetical protein	HVO_0490	Chromosome	14.3771	14.7761	14.4432	14.5321	14.3207	15.0951	14.3898	14.6019	0.0697665	0.81325
Pyridoxamine 5-phosphate oxidase family	HVO_0491	Chromosome	11.6545	11.8538	11.7201	11.7428	11.3055	11.7641	11.0033	11.3577	-0.385135	0.167615
bacterio-opsin activator-like protein	HVO_0492	Chromosome	10.0822	10.3171	9.98186	10.127	9.77789	9.71767	9.26438	9.58665	-0.540399	0.0467316
conserved hypothetical protein	HVO_0493	Chromosome	10.7551	10.832	10.6181	10.7351	10.7578	10.9887	11.2925	11.013	0.277939	0.171326
conserved hypothetical protein	HVO_0494	Chromosome	7.86616	8.13298	8.25591	8.08502	8.25878	8.14316	8.40241	8.26812	0.183101	0.253265
conserved hypothetical protein	HVO_0496	Chromosome	8.83071	7.96268	8.16501	8.31947	7.89955	8.50302	8.00139	8.13465	-0.184813	0.596487
cold shock protein	HVO_0497	Chromosome	9.48341	9.73937	10.3177	9.84684	10.1899	11.2448	11.9415	11.1254	1.27857	0.0866982
cold shock protein	HVO_0498	Chromosome	11.2217	11.5954	12.3115	11.7095	12.3588	13.1861	13.9484	13.1644	1.45488	0.0600009
conserved hypothetical protein	HVO_0500	Chromosome	8.07246	7.58088	7.55839	7.73724	7.70364	8.23937	6.95982	7.63428	-0.102967	0.812815
conserved hypothetical protein	HVO_0501	Chromosome	6.73523	7.04692	7.72533	7.16916	7.49446	7.29833	8.70183	7.83154	0.662379	0.277371
hypothetical protein	HVO_0502	Chromosome	7.50942	7.03428	7.32866	7.29079	6.99148	7.34281	6.25801	6.8641	-0.426687	0.287726
Uncharacterized ACR	HVO_0504	Chromosome	6.30504	6.85444	7.46081	6.87343	7.43266	7.02539	9.31467	7.92424	1.05081	0.249227
Putative dehydrogenase	HVO_0505	Chromosome	5.98486	6.16683	6.23122	6.12763	6.23958	6.04648	6.66715	6.31773	0.1901	0.390653
ABC-type transport system ATP-binding/permease protein	HVO_0506	Chromosome	8.66063	8.84944	8.54092	8.68366	9.22924	8.7995	8.16333	8.73069	0.0470293	0.891071
creatininase	HVO_0507	Chromosome	7.09823	7.4431	7.37588	7.30574	7.53863	7.56495	8.65912	7.9209	0.615166	0.184398
conserved hypothetical protein	HVO_0508	Chromosome	7.54654	8.07474	7.75911	7.79346	8.69846	9.19412	9.93231	9.27497	1.4815	0.019113
mutt/nudix family protein	HVO_0509	Chromosome	6.40819	6.73706	6.47545	6.54023	6.47061	6.48964	7.63256	6.86427	0.324039	0.460259
conserved protein	HVO_0510	Chromosome	7.17505	7.77027	7.32969	7.425	7.3472	7.59827	7.78667	7.57738	0.15238	0.52502
sugar epimerase/dehydratase homolog	HVO_0511	Chromosome	9.52223	10.0987	9.77274	9.79791	9.31432	9.24422	9.83648	9.46501	-0.332896	0.254654
hypothetical protein	HVO_0512	Chromosome	7.3018	6.56246	7.17612	7.01346	6.52059	6.92792	6.65049	6.69967	-0.313794	0.290851
bacterio-opsin activator-like protein	HVO_0513	Chromosome	6.93099	6.55104	6.97061	6.81755	6.57559	6.71926	6.90992	6.73492	-0.0826258	0.643065
Domain of unknown function (DUF309) family	HVO_0514	Chromosome	5.71081	5.78693	5.74205	5.7466	5.79192	5.67525	6.38028	5.94915	0.202554	0.407939
hypothetical protein	HVO_0515	Chromosome	5.706	5.68996	5.83979	5.74525	6.11035	6.69496	7.66595	6.82375	1.0785	0.0772883
Rhamnogalacturonan acetylesterase precursor	HVO_0516	Chromosome	7.39076	7.33276	7.54444	7.42265	7.14792	7.20924	7.85849	7.40522	-0.0174369	0.944634
hypothetical protein	HVO_0518	Chromosome	5.52471	5.80751	6.17349	5.83524	5.96275	5.94095	7.03529	6.313	0.477761	0.30568
replication protein A	HVO_0519	Chromosome	7.03023	7.82772	7.09545	7.3178	7.34285	7.0927	7.46671	7.30076	-0.0170448	0.954103
archaeal histone	HVO_0520	Chromosome	9.0246	9.57839	9.08289	9.22863	9.34481	9.36609	8.03507	8.91533	-0.313301	0.544707
tRNA nucleotidyltransferase	HVO_0521	Chromosome	6.08481	6.47662	6.51935	6.36026	6.24555	6.14069	7.05504	6.48043	0.120167	0.726566
HdaI-type histone deacetylase	HVO_0522	Chromosome	7.34985	8.0495	7.47982	7.62639	7.94479	7.98764	7.83071	7.92105	0.294653	0.25132
hypothetical protein	HVO_0525	Chromosome	6.04109	5.71563	5.7849	5.84721	5.5942	5.64262	5.72123	5.65268	-0.194521	0.139484
conserved hypothetical protein	HVO_0526	Chromosome	7.47147	6.39396	6.92966	6.93169	6.28455	6.99232	6.33807	6.53831	-0.393381	0.365086
hypothetical protein	HVO_0527	Chromosome	9.32122	8.00469	8.9945	8.77347	8.23745	8.86841	6.64609	7.91732	-0.856153	0.328842
transposase (ISH51)	HVO_0528	Chromosome	12.8213	12.2047	12.7925	12.6061	10.5085	10.9526	10.6658	10.709	-1.89717	0.00136964
ABC-type transport system periplasmic substrate-binding protein (probable substrate sugar)	HVO_0530	Chromosome	9.8647	9.86602	10.0595	9.93007	10.0297	9.51037	10.0836	9.87456	-0.0555123	0.788842
ABC-type transport system permease protein (probable substrate sugar)	HVO_0531	Chromosome	12.1198	12.2141	12.4822	12.272	12.1474	11.5477	11.3478	11.681	-0.591075	0.0884148
ABC-type transport system permease protein (probable substrate sugar)	HVO_0532	Chromosome	11.4382	11.427	11.7904	11.5519	11.4058	10.6948	11.1273	11.0759	-0.475949	0.117036
ABC-type transport system ATP-binding protein (probable substrate sugar)	HVO_0534	Chromosome	10.4849	10.4839	10.5505	10.5064	10.3537	10.0967	10.7089	10.3864	-0.119993	0.538995
membrane protein, putative	HVO_0535	Chromosome	5.67482	6.16194	6.09314	5.97663	6.10701	5.92018	7.35388	6.46035	0.483724	0.366132
ferritin	HVO_0536	Chromosome	13.8507	13.4256	13.1433	13.4732	13.6595	13.6786	13.9596	13.7659	0.292723	0.267316
conserved hypothetical protein	HVO_0537	Chromosome	9.06724	7.68037	7.09852	7.94871	7.83505	7.63395	8.02043	7.82981	-0.118902	0.851237
iron-dependent repressor	HVO_0538	Chromosome	7.30661	8.47648	6.15529	7.31279	9.58907	8.6417	6.90339	8.37805	1.06526	0.360774
conserved hypothetical protein	HVO_0539	Chromosome	6.09213	7.34781	5.65514	6.36503	8.96086	7.77462	6.28475	7.67341	1.30838	0.230381
hypothetical protein	HVO_0540	Chromosome	7.75876	6.8383	6.86436	7.15381	6.83864	8.64172	8.42339	7.96792	0.814111	0.274627
aconitate hydratase 1	HVO_0541	Chromosome	11.6254	10.9323	11.0964	11.2181	11.6284	13.5012	13.2323	12.7873	1.56925	0.0648469
hypothetical protein	HVO_0542	Chromosome	6.98644	7.26518	7.11596	7.12253	7.14895	7.41909	7.877	7.48168	0.359155	0.189136
thioredoxin	HVO_0543	Chromosome	6.09876	6.69439	6.78425	6.5258	6.57688	6.59995	7.67211	6.94965	0.423847	0.37047
galactose-proton symporter	HVO_0544	Chromosome	6.03348	6.59589	6.37367	6.33435	6.04404	5.84799	6.7742	6.22208	-0.112271	0.747764
conserved hypothetical protein	HVO_0545	Chromosome	9.81608	10.3193	10.1121	10.0825	10.1824	10.3649	10.155	10.2341	0.151629	0.397474
hypothetical protein (TBD)	HVO_0546	Chromosome	7.52012	8.2035	8.79046	8.17136	8.81669	8.66175	9.88853	9.12233	0.950968	0.14864
conserved hypothetical protein	HVO_0547	Chromosome	5.66933	6.25076	6.25692	6.059	6.06516	5.97081	6.54527	6.19375	0.134743	0.636426
Na+/H+ antiporter NhaC	HVO_0548	Chromosome	6.70969	7.0617	7.60856	7.12665	7.02543	6.59684	8.21292	7.2784	0.151743	0.79614
2-keto-3-deoxygluconate kinase	HVO_0549	Chromosome	6.29933	6.98715	6.70064	6.66237	6.92675	6.79994	7.53863	7.08844	0.426067	0.23238
hypothetical protein	HVO_0550	Chromosome	7.45457	7.79433	7.82765	7.69218	7.82326	8.02489	7.62918	7.82578	0.133595	0.463804
DNA mismatch repair protein mutL	HVO_0551	Chromosome	6.40638	6.72734	6.4698	6.53451	6.63758	6.42875	7.2964	6.78758	0.253069	0.416091
DNA mismatch repair protein mutS	HVO_0552	Chromosome	6.40659	6.88255	6.60906	6.63274	6.62295	6.38544	7.03662	6.68167	0.0489355	0.845206
chemotactic signal transduction system periplasmic substrate-binding protein basB	HVO_0553	Chromosome	5.54175	5.99969	6.09018	5.87721	5.94314	5.70376	6.85079	6.1659	0.288692	0.498602
transducer protein basT	HVO_0554	Chromosome	6.06629	6.19326	6.63545	6.29833	6.39758	6.34168	7.16181	6.63369	0.33536	0.348157
transducer protein htr15	HVO_0555	Chromosome	7.48481	7.40623	7.37573	7.42226	7.52291	7.96993	7.98808	7.82697	0.404717	0.0599361
molybdopterin biosynthesis protein MoeB	HVO_0558	Chromosome	7.55631	7.29144	7.51471	7.45415	7.35374	7.4972	7.51813	7.45636	0.0022015	0.983001
rhodanese-like domain protein	HVO_0559	Chromosome	6.30235	6.55933	6.41277	6.42482	6.12146	6.37378	6.51991	6.33838	-0.0864333	0.565441
conserved hypothetical protein	HVO_0560	Chromosome	6.67531	6.71951	7.16317	6.85266	6.63515	6.81342	7.61909	7.02255	0.169887	0.643933
ribosomal protein L15.eR	HVO_0561	Chromosome	13.1938	13.4358	13.1739	13.2679	13.3782	13.87	14.4647	13.9043	0.636432	0.121979
ABC-type transport system permease protein (probable substrate maltose)	HVO_0562	Chromosome	6.31557	6.11002	5.94865	6.12475	5.97256	6.22349	6.37608	6.19071	0.0659624	0.698586
ABC-type transport system permease protein (probable substrate maltose)	HVO_0563	Chromosome	7.36194	7.525	7.55042	7.47912	7.9466	7.76735	8.17277	7.96224	0.48312	0.0212246
ABC-type transport system periplasmic substrate-binding protein (probable substrate maltose)	HVO_0564	Chromosome	7.23672	7.36601	7.52395	7.37556	7.80736	7.48198	8.58737	7.9589	0.583344	0.159757
ABC-type transport system ATP-binding protein (probable substrate maltose)	HVO_0565	Chromosome	7.06453	7.26888	7.68476	7.33939	7.70972	7.69137	8.1558	7.8523	0.512907	0.0968288
glucan 14-alpha-glucosidase	HVO_0566	Chromosome	6.08682	6.32442	6.59336	6.33486	6.43892	6.45252	7.60296	6.83147	0.496603	0.295089
alpha amylase	HVO_0567	Chromosome	6.09832	6.53418	7.20108	6.61119	7.22411	7.07419	7.54383	7.28071	0.669516	0.127744
transcription regulator	HVO_0568	Chromosome	7.33194	8.24261	7.47335	7.68263	7.85075	7.61775	8.40379	7.95743	0.274796	0.495182
atypical protein kinase	HVO_0569	Chromosome	7.9901	8.31682	8.06724	8.12472	8.03097	8.02219	8.6541	8.23575	0.11103	0.656224
signal-transducing histidine kinase-like protein	HVO_0570	Chromosome	9.21757	8.96951	9.05021	9.0791	9.02335	9.08695	9.47683	9.19571	0.116616	0.505147
conserved hypothetical protein	HVO_0571	Chromosome	6.31493	7.03771	7.57306	6.97523	7.16723	7.22974	8.46621	7.62106	0.645828	0.311795
lipoate protein ligase	HVO_0572	Chromosome	6.45592	7.11043	6.81183	6.79273	6.47874	6.47861	7.24216	6.73317	-0.0595536	0.860174
endonuclease IV	HVO_0573	Chromosome	6.75461	7.82196	6.9601	7.17889	6.88427	6.70603	6.9386	6.84296	-0.335928	0.371972
methyltransferase	HVO_0574	Chromosome	7.18994	7.67762	7.67226	7.51327	7.416	7.39086	8.26855	7.6918	0.178528	0.617933
YwnB	HVO_0575	Chromosome	5.44599	5.5486	5.68204	5.55888	5.6065	5.53272	6.2007	5.77997	0.2211	0.376049
transcription regulator	HVO_0576	Chromosome	8.20177	8.3393	8.43348	8.32485	8.32831	8.38537	8.9784	8.56402	0.239171	0.3351
conserved hypothetical protein	HVO_0577	Chromosome	9.57899	9.68735	10.0167	9.761	9.92704	10.3343	11.0323	10.4312	0.670224	0.126836
hypothetical protein	HVO_0578	Chromosome	8.16647	8.1721	9.05749	8.46535	8.17235	8.12728	8.65635	8.31866	-0.146691	0.689297
conserved hypothetical protein	HVO_0579	Chromosome	5.84241	6.13966	6.17443	6.05217	6.04524	5.93457	7.1708	6.38353	0.331366	0.463012
n-type ATP pyrophosphatase superfamily	HVO_0580	Chromosome	7.63726	7.94107	7.41014	7.66282	7.45155	7.5526	7.44703	7.48373	-0.179094	0.319293
cell division protein FtsZ	HVO_0581	Chromosome	13.4103	13.3125	13.247	13.3232	14.2014	14.4973	14.4615	14.3867	1.06347	0.000527543
Predicted transcription regulator containing CopG/Arc/MetJ DNA-binding domain protein	HVO_0582	Chromosome	14.3225	14.5492	14.2851	14.3856	15.1233	15.3487	15.4215	15.2979	0.91228	0.00170513
Ribbon-helix-helix protein, copG family domain protein	HVO_0583	Chromosome	8.40048	8.25481	7.87942	8.17824	8.56516	9.33514	7.78297	8.56109	0.382853	0.464727
probable oxidoreductase (aldo-keto reductase family protein)	HVO_0585	Chromosome	7.33159	7.69595	7.5715	7.53301	7.69497	7.81041	8.4502	7.9852	0.452184	0.154628
haloacid dehalogenase-like hydrolase, putative	HVO_0586	Chromosome	6.35962	7.62355	6.99136	6.99151	7.10275	6.47396	7.37156	6.98276	-0.00875217	0.985463
cobalamin biosynthesis protein	HVO_0587	Chromosome	6.38739	7.41807	7.26836	7.02461	7.09317	6.50736	7.12385	6.90813	-0.116478	0.773905
cobalamin 5-phosphate synthase	HVO_0588	Chromosome	6.32906	7.78936	7.21158	7.11	7.16581	6.2084	7.19585	6.85668	-0.253316	0.660117
GTP:adenosylcobinamide-phosphate guanylyltransferase	HVO_0589	Chromosome	11.6377	12.4683	12.598	12.2346	12.6642	11.7894	12.7177	12.3904	0.155781	0.73282
Phosphoribosyltransferase family	HVO_0590	Chromosome	7.7967	9.03233	8.85465	8.56123	8.70742	7.82325	8.55189	8.36085	-0.200373	0.693179
L-threonine-O-3-phosphate decarboxylase	HVO_0591	Chromosome	5.3559	5.65714	5.7206	5.57788	5.59641	5.40928	6.21676	5.74082	0.162938	0.576994
Adenosylcobinamide amidohydrolase	HVO_0592	Chromosome	5.50474	5.92511	5.92257	5.78414	5.83293	5.61929	6.37791	5.94337	0.159233	0.581084
L-threonine-O-3-phosphate decarboxylase	HVO_0593	Chromosome	6.2334	6.43804	6.89569	6.52237	6.66606	6.54703	7.61649	6.94319	0.420816	0.342344
hypothetical protein	HVO_0594	Chromosome	8.41095	7.67037	9.02213	8.36782	8.00572	8.36192	6.67322	7.68029	-0.68753	0.346943
cell division inhibitor	HVO_0595	Chromosome	9.58579	9.96624	9.94807	9.83337	10.1604	10.5054	10.6927	10.4528	0.619471	0.0358387
conserved hypothetical protein	HVO_0596	Chromosome	6.05942	6.39567	6.14834	6.20114	6.26303	6.34404	6.59881	6.40196	0.200818	0.232002
OsmC-like protein superfamily	HVO_0597	Chromosome	9.87929	9.73157	9.46283	9.69123	9.31086	10.6791	10.5874	10.1925	0.501227	0.335365
hypothetical protein	HVO_0598	Chromosome	9.05926	8.62109	8.44601	8.70879	7.90837	9.18909	8.24259	8.44669	-0.262105	0.570524
conserved hypothetical protein	HVO_0599	Chromosome	5.7258	6.06733	6.34678	6.04664	6.34367	6.25388	8.01093	6.86949	0.822855	0.241398
Amino acid-binding protein	HVO_0600	Chromosome	10.4226	10.7032	10.5969	10.5743	10.8342	10.9116	10.6926	10.8128	0.238544	0.083338
homoserine dehydrogenase	HVO_0601	Chromosome	6.9321	7.33913	7.4763	7.24918	7.40071	7.34983	8.10165	7.6174	0.368217	0.276507
3-dehydroquinate dehydratase	HVO_0602	Chromosome	8.89967	9.50002	9.70874	9.36948	10.8518	11.2797	11.5355	11.2223	1.85286	0.00412616
3-dehydroquinate dehydratase	HVO_0603	Chromosome	6.98493	6.54244	7.01943	6.84893	6.59854	6.82969	6.64286	6.69036	-0.158571	0.401508
sugar epimerase/dehydratase homolog	HVO_0604	Chromosome	5.91748	5.79407	6.34296	6.01817	5.79331	5.97497	6.39553	6.0546	0.0364348	0.888445
ArcR family transcription regulator	HVO_0605	Chromosome	7.91788	8.15076	7.85194	7.97353	7.67339	8.16564	7.92575	7.92159	-0.0519353	0.773373
demethylmenaquinone methyltransferase	HVO_0606	Chromosome	6.11405	6.42413	6.57882	6.37233	6.30173	6.42776	7.44013	6.7232	0.350871	0.414047
conserved hypothetical protein	HVO_0607	Chromosome	6.71928	6.66906	7.08266	6.82367	6.53066	6.73748	6.64043	6.63619	-0.187474	0.261033
sorbitol dehydrogenase	HVO_0608	Chromosome	6.55844	6.3547	6.86863	6.59392	6.3503	6.40538	6.73767	6.49779	-0.0961367	0.64331
Zn-dependent hydrolase, glyoxylase family	HVO_0609	Chromosome	6.10654	5.92684	6.58764	6.207	6.09284	6.14102	6.61741	6.28376	0.0767531	0.781489
conserved hypothetical protein	HVO_0610	Chromosome	8.58515	7.80626	8.68633	8.35925	7.82794	8.4336	6.02101	7.42752	-0.931729	0.296204
tricarboxylate transport membrane protein RctA	HVO_0611	Chromosome	7.37749	7.23144	7.85541	7.48811	7.28249	7.35031	7.05526	7.22935	-0.258756	0.282364
uspA domain protein	HVO_0612	Chromosome	6.17554	5.87737	6.12094	6.05795	5.85373	6.01724	5.8487	5.90655	-0.151395	0.230289
metallo-beta-lactamase superfamily, putative	HVO_0613	Chromosome	5.80915	5.61103	5.5757	5.6653	5.38359	5.80438	5.5835	5.59049	-0.0748069	0.625197
conserved hypothetical protein	HVO_0614	Chromosome	5.56431	5.80737	6.28794	5.88654	5.8483	5.88556	6.86945	6.2011	0.314557	0.471695
conserved hypothetical protein	HVO_0615	Chromosome	5.56652	5.84463	6.08457	5.83191	5.95785	5.83412	6.93422	6.24206	0.410157	0.339756
conserved hypothetical protein	HVO_0616	Chromosome	5.46118	5.72691	5.8016	5.66323	5.69892	5.55647	6.57179	5.94239	0.279166	0.449976
conserved hypothetical protein	HVO_0617	Chromosome	5.31196	5.56043	5.96712	5.61317	5.70844	5.59255	6.5769	5.9593	0.346132	0.396215
conserved hypothetical protein	HVO_0618	Chromosome	5.19088	5.49009	5.58543	5.42213	5.49137	5.40702	6.14917	5.68252	0.260389	0.378159
type IV pilus biogenesis complex membrane subunit	HVO_0619	Chromosome	5.67643	5.88864	6.12821	5.89776	5.86898	5.86401	6.79605	6.17635	0.278592	0.453902
type IV pilus biogenesis complex ATPase subunit	HVO_0620	Chromosome	6.10826	6.20175	6.44156	6.25053	6.17976	6.26086	6.84309	6.4279	0.177377	0.485898
putative PAS/PAC sensing his kinase	HVO_0621	Chromosome	10.2981	10.4258	10.4702	10.398	11.457	11.254	10.6742	11.1284	0.730374	0.0383558
prenyltransferase, UbiA family superfamily	HVO_0622	Chromosome	6.06443	5.70994	6.10235	5.95891	5.89575	6.19308	6.35086	6.14656	0.187657	0.36266
conserved hypothetical protein	HVO_0623	Chromosome	5.77391	5.76602	6.04794	5.86263	5.8278	5.84585	6.01971	5.89779	0.0351594	0.767396
maltose:maltodextrin transport system permease	HVO_0624	Chromosome	6.1192	6.22395	6.50458	6.28258	6.47485	6.69763	7.27604	6.81617	0.533592	0.114363
Integral membrane protein DUF6, putative	HVO_0625	Chromosome	8.61508	8.38357	8.78287	8.59384	8.68701	9.05244	9.01565	8.91837	0.324527	0.118948
conserved hypothetical protein	HVO_0626	Chromosome	5.66175	5.84769	5.96903	5.82616	5.82384	5.86804	6.39487	6.02892	0.202762	0.376578
ABC-type transport system ATP-binding protein (probable substrate dipeptides/oligopeptides)	HVO_0627	Chromosome	6.13545	6.98153	7.00363	6.70687	7.57084	7.2823	7.78316	7.54543	0.838564	0.0590344
ABC-type transport system periplasmic substrate-binding protein (probable substrate dipeptides/oligopeptides)	HVO_0628	Chromosome	11.4504	12.4845	12.3114	12.0821	13.2433	12.6911	13.0062	12.9802	0.89809	0.0659325
ABC-type transport system permease protein (probable substrate dipeptides/oligopeptides)	HVO_0629	Chromosome	11.0975	11.7664	11.8535	11.5725	12.1726	11.6656	10.9724	11.6035	0.0310795	0.944817
ABC-type transport system permease protein (probable substrate dipeptides/oligopeptides)	HVO_0630	Chromosome	8.11837	8.70467	8.78468	8.53591	8.84895	8.44087	8.64348	8.64443	0.108526	0.675591
conserved hypothetical protein	HVO_0631	Chromosome	7.38236	7.73361	8.56796	7.89464	8.10968	8.16672	8.81287	8.36309	0.468445	0.324848
pas-pac-pac sensing his kinase	HVO_0632	Chromosome	8.28146	8.03998	7.72585	8.01576	8.4785	8.68725	9.16613	8.77729	0.761527	0.0425828
KaiC-type circadian regulator Circ3	HVO_0633	Chromosome	9.27848	9.19554	8.9904	9.15481	9.82952	9.68484	10.0028	9.83907	0.684262	0.00551747
Orc1-type DNA replication protein	HVO_0634	Chromosome	11.743	12.3548	12.1884	12.0954	12.4656	11.5208	11.5273	11.8379	-0.257482	0.5174
conserved hypothetical protein	HVO_0635	Chromosome	8.74088	9.65597	9.54901	9.31529	9.3535	8.99118	10.553	9.63257	0.317288	0.597072
conserved hypothetical protein	HVO_0636	Chromosome	6.3357	7.17089	6.66778	6.72479	6.71058	6.53545	7.26328	6.83644	0.111648	0.75009
Protein of unknown function family	HVO_0637	Chromosome	5.66727	5.98658	6.17241	5.94209	6.03694	5.94674	6.72641	6.2367	0.29461	0.362729
hypothetical protein	HVO_0638	Chromosome	5.86998	6.39361	6.78803	6.35054	6.53995	6.42703	7.36993	6.77897	0.42843	0.343213
methanol dehydrogenase regulatory protein	HVO_0639	Chromosome	7.78512	8.5282	8.6795	8.33094	8.78886	8.62855	9.38751	8.93497	0.604029	0.16884
cob(II)yrinic acid a,c-diamide reductase	HVO_0641	Chromosome	7.2212	7.26129	7.73802	7.40683	7.00272	6.99146	7.24434	7.07951	-0.327327	0.152164
hypothetical protein	HVO_0642	Chromosome	9.16005	8.57326	10.2706	9.33464	8.91912	9.13195	7.64963	8.5669	-0.76774	0.321745
hypothetical protein	HVO_0643	Chromosome	6.32972	7.19411	6.71123	6.74502	6.9703	6.57446	7.4263	6.99035	0.245333	0.522957
2-isopropylmalate synthase, (R)-citramalate synthase	HVO_0644	Chromosome	6.91589	7.81666	7.47589	7.40281	7.95326	7.96131	8.81909	8.24455	0.84174	0.0965923
Uncharacterized ACR	HVO_0645	Chromosome	5.72321	5.8332	6.30723	5.95455	6.05531	6.18356	6.81506	6.35131	0.396758	0.250332
conserved hypothetical protein	HVO_0646	Chromosome	7.58418	8.09024	8.708	8.12747	8.27281	8.02671	8.53466	8.27806	0.15059	0.694452
GMP synthase (glutamine-hydrolyzing) subunit A	HVO_0647	Chromosome	8.30631	9.47842	9.51188	9.09887	8.62825	8.53756	9.42194	8.86258	-0.236284	0.652166
membrane protein, putative	HVO_0648	Chromosome	6.3795	6.8658	7.17494	6.80675	6.72096	6.53418	6.9169	6.72401	-0.0827357	0.763214
conserved hypothetical protein	HVO_0649	Chromosome	6.90651	6.63718	7.4771	7.00693	7.12698	7.24575	7.43378	7.26884	0.261909	0.376049
conserved hypothetical protein	HVO_0650	Chromosome	7.27915	7.5202	6.82306	7.20747	6.90873	7.21898	8.4968	7.5415	0.334034	0.560772
prefoldin, beta subunit	HVO_0651	Chromosome	10.1526	10.3318	10.1192	10.2012	10.3827	10.7853	11.6247	10.9309	0.729671	0.121184
Putative KEOPS component Pcc1	HVO_0652	Chromosome	6.08967	6.49865	6.05623	6.21485	5.68712	6.0853	6.23583	6.00275	-0.212096	0.383413
DNA-directed RNA polymerase subunit P	HVO_0653	Chromosome	9.13215	9.35235	8.98229	9.15559	8.68574	9.85503	9.93553	9.4921	0.336507	0.46583
ribosomal protein L37a.eR	HVO_0654	Chromosome	11.0939	11.4019	11.6401	11.3787	11.293	12.309	12.939	12.1803	0.801664	0.187528
3-beta hydroxysteroid dehydrogenase/isomerase family superfamily	HVO_0655	Chromosome	8.21889	7.81152	7.9275	7.98597	7.42729	9.1067	8.67701	8.40367	0.417695	0.465301
Uncharacterized domain conserved in archaea fused to a metal-binding domain	HVO_0656	Chromosome	7.27853	6.95391	7.60591	7.27945	6.89477	7.32894	8.03612	7.41995	0.140494	0.731779
membrane protein, putative	HVO_0657	Chromosome	6.16006	6.49315	7.14438	6.5992	6.89064	6.66636	8.08859	7.2152	0.615998	0.307903
tRNA pseudouridine synthase D (TruD) superfamily	HVO_0658	Chromosome	6.33793	6.87361	6.69001	6.63385	6.76839	6.53094	7.32411	6.87448	0.240629	0.442684
conserved hypothetical protein TIGR00283	HVO_0659	Chromosome	7.60214	8.59396	8.96083	8.38565	8.44505	8.05106	9.46487	8.65366	0.268019	0.67059
conserved hypothetical protein	HVO_0660	Chromosome	5.9035	6.08097	6.37866	6.12104	6.26068	6.03721	6.9441	6.41399	0.29295	0.392589
deoxycytidine triphosphate deaminase	HVO_0661	Chromosome	9.10642	9.79484	9.5517	9.48432	9.67261	9.06312	9.41586	9.38387	-0.100458	0.726835
DNA binding protein	HVO_0662	Chromosome	7.29606	7.74964	7.73052	7.59207	7.88575	7.42288	8.35364	7.88742	0.295349	0.390234
alkanonic acid methyltransferase	HVO_0663	Chromosome	6.01784	6.16416	6.83898	6.34033	6.52933	6.37373	7.28396	6.72901	0.388679	0.362055
hypothetical protein	HVO_0664	Chromosome	6.28775	6.45988	7.3631	6.70358	6.50524	6.6051	7.40652	6.83895	0.135377	0.773107
thiazole biosynthesis enzyme	HVO_0665	Chromosome	5.95165	6.27189	6.65203	6.29186	6.2751	6.11282	7.0205	6.46947	0.177617	0.633887
dihydrolipoamide S-acyltransferase	HVO_0666	Chromosome	5.65492	5.7824	6.13235	5.85656	5.92963	5.85717	6.39511	6.06064	0.204082	0.407751
ATP-NAD kinase	HVO_0667	Chromosome	5.84623	6.23285	6.37888	6.15265	6.58861	6.5022	7.77363	6.95481	0.802162	0.142278
2-oxoacid dehydrogenase E1 component beta subunit	HVO_0668	Chromosome	7.69104	7.70935	7.79334	7.73124	8.65207	9.52936	10.3136	9.49836	1.76712	0.0213099
2-oxoacid dehydrogenase E1 component alpha subunit	HVO_0669	Chromosome	8.67893	8.81807	8.68575	8.72758	10.1102	10.7726	11.6994	10.8607	2.13313	0.00998483
glutathione S-transferase	HVO_0670	Chromosome	8.99795	9.36253	9.14775	9.16941	9.61507	9.55586	9.628	9.59964	0.430233	0.0164045
sulfite oxidase	HVO_0671	Chromosome	5.86104	6.02395	6.30858	6.06452	6.14131	6.13354	7.0001	6.42498	0.360456	0.317537
hypothetical protein	HVO_0672	Chromosome	6.7045	6.67688	6.78374	6.72171	6.32746	6.95866	6.2991	6.52841	-0.193299	0.424658
hypothetical protein	HVO_0673	Chromosome	7.41043	7.58382	7.87151	7.62192	7.7299	7.52941	8.1482	7.8025	0.180581	0.469952
Uncharacterized protein conserved in archaea	HVO_0674	Chromosome	7.42172	7.63378	7.68228	7.57926	7.18173	7.15812	8.12997	7.48994	-0.0893183	0.800004
conserved protein	HVO_0675	Chromosome	8.17011	8.66805	8.31138	8.38318	7.72978	7.84762	8.7957	8.12437	-0.258811	0.521169
conserved hypothetical protein	HVO_0676	Chromosome	6.45204	6.72204	7.20179	6.79196	7.07612	7.02756	7.89567	7.33312	0.541157	0.204044
aspartyl-tRNA synthetase	HVO_0677	Chromosome	11.3863	12.3645	12.1862	11.979	12.0278	11.7323	12.5857	12.1153	0.136254	0.745195
conserved hypothetical protein	HVO_0678	Chromosome	6.68601	7.37153	8.05888	7.37214	7.80617	7.56853	8.66961	8.01477	0.642635	0.283042
conserved hypothetical protein	HVO_0679	Chromosome	5.59276	5.9504	6.11592	5.88636	5.96173	5.90307	6.81871	6.22784	0.341478	0.3641
PcrB protein	HVO_0680	Chromosome	7.93635	8.36984	8.24515	8.18378	7.98955	8.20433	8.1266	8.10683	-0.0769528	0.619817
DNA topoisomerase I	HVO_0681	Chromosome	10.118	10.7095	10.5669	10.4648	11.0478	10.5073	10.2837	10.613	0.148134	0.634635
probable Mrr family endonuclease	HVO_0682	Chromosome	9.45698	9.71099	9.31249	9.49349	9.99916	9.69413	9.33082	9.6747	0.181218	0.466788
conserved hypothetical protein	HVO_0683	Chromosome	6.28411	6.56525	7.07002	6.63979	6.69709	6.66597	8.08156	7.1482	0.508412	0.383835
aspartyl-tRNA(Asn) amidotransferase subunit B	HVO_0684	Chromosome	10.2872	10.8029	10.5518	10.5473	10.5918	10.417	10.2984	10.4357	-0.111586	0.5509
conserved protein	HVO_0685	Chromosome	7.26322	8.15868	8.3691	7.93033	8.53076	7.93614	8.51464	8.32718	0.39685	0.367973
conserved hypothetical protein	HVO_0686	Chromosome	6.98989	8.66799	8.38931	8.01573	9.23848	8.25586	8.98595	8.82676	0.811037	0.245834
AmiB	HVO_0687	Chromosome	6.38189	7.31275	7.18027	6.9583	7.52552	6.97232	8.00175	7.49986	0.54156	0.26282
conserved hypothetical protein	HVO_0688	Chromosome	9.18131	9.35797	9.1296	9.22296	9.56116	10.0419	9.91522	9.83944	0.616486	0.0181127
chromosome segregation protein SMC	HVO_0689	Chromosome	10.6656	10.5809	10.4235	10.5566	11.0091	10.8847	11.1834	11.0258	0.469103	0.0138017
segregation and condensation protein A, putative	HVO_0690	Chromosome	9.92115	9.95011	9.51426	9.79517	9.93939	9.8017	9.94928	9.89679	0.101617	0.531501
conserved hypothetical protein	HVO_0691	Chromosome	7.93093	8.1389	8.73012	8.26665	8.39687	8.12768	9.50099	8.67518	0.408527	0.445777
methylthioadenosine phosphorylase	HVO_0692	Chromosome	8.95548	9.68492	9.83676	9.49239	9.44266	9.09274	10.0354	9.52362	0.031231	0.939539
transporter, auxin efflux carrier (AEC) family superfamily	HVO_0693	Chromosome	5.64915	5.69588	5.90774	5.75092	5.61046	5.61894	6.29405	5.84115	0.0902246	0.726087
purine phosphoribosyltransferase	HVO_0694	Chromosome	11.2612	11.2253	11.1911	11.2259	11.0392	11.0082	11.1189	11.0554	-0.170449	0.0116332
conserved hypothetical protein	HVO_0695	Chromosome	8.03202	7.58282	8.45497	8.02327	7.9409	8.14682	8.38047	8.15606	0.132793	0.662257
diaminopimelate epimerase	HVO_0696	Chromosome	8.14934	8.2549	8.5101	8.30478	8.14875	8.1218	8.37843	8.21633	-0.0884515	0.546778
conserved hypothetical protein TIGR00162	HVO_0697	Chromosome	9.53013	9.80619	9.59751	9.64461	9.64571	10.0249	10.5466	10.0724	0.427812	0.193544
Ribosome biogenesis protein Nop10.-related protein	HVO_0698	Chromosome	11.0873	11.3896	11.4477	11.3082	11.1089	10.7604	12.3726	11.4139	0.105736	0.843574
translation initiation factor aIF-2 alpha subunit	HVO_0699	Chromosome	12.1762	12.5251	12.2627	12.3213	12.3944	12.2784	13.5584	12.7437	0.422449	0.373404
ribosomal protein S27.eR	HVO_0700	Chromosome	12.2813	12.7146	12.6282	12.5414	12.6167	12.4221	13.7684	12.9357	0.394339	0.421244
ribosomal protein L36a.eR (HLA)	HVO_0701	Chromosome	13.7992	14.3596	14.2466	14.1351	14.2687	14.2671	15.1661	14.5673	0.432175	0.278386
membrane protein, putative	HVO_0702	Chromosome	6.59875	7.0061	7.10634	6.90373	6.79063	6.71277	7.62782	7.04374	0.140014	0.69446
conserved hypothetical protein	HVO_0703	Chromosome	7.98821	8.79263	8.86315	8.548	8.41622	8.33234	9.1818	8.64345	0.095453	0.818514
dolichol-P-glucose transferase	HVO_0704	Chromosome	5.60222	6.30266	6.30876	6.07121	5.995	5.98979	6.98826	6.32435	0.253136	0.567153
GtrA-like family protein	HVO_0705	Chromosome	7.15864	7.62681	7.7498	7.51175	6.96504	7.18503	6.9489	7.03299	-0.478761	0.0705566
rieske [2Fe-2S] domain containing oxidoreductase	HVO_0707	Chromosome	9.00738	8.86154	9.40848	9.09246	8.58309	8.97125	8.23337	8.5959	-0.496562	0.138209
aminodeoxychorismate lyase	HVO_0708	Chromosome	6.05579	6.30284	6.4228	6.26048	6.22996	6.10649	6.97485	6.4371	0.17662	0.577849
anthranilate synthase component II	HVO_0709	Chromosome	8.32008	8.71137	8.80344	8.61163	8.62508	8.34926	9.05098	8.6751	0.0634753	0.813703
para-aminobenzoate synthase component I	HVO_0710	Chromosome	5.82651	6.09105	6.03735	5.98497	5.93817	5.88646	6.79528	6.20664	0.221668	0.508342
conserved hypothetical protein	HVO_0711	Chromosome	5.71357	5.99354	5.93413	5.88041	5.99802	6.09689	6.27744	6.12412	0.243708	0.107993
shikimate 5-dehydrogenase C-terminal domain protein	HVO_0712	Chromosome	5.88996	6.29181	6.38609	6.18929	6.081	6.16217	7.11623	6.45313	0.263846	0.510352
shikimate 5-dehydrogenase N-terminal domain protein	HVO_0713	Chromosome	7.22111	7.27179	8.23364	7.57551	7.72019	7.77553	8.19853	7.89808	0.322573	0.423686
Na+/Ca2+-antiporter	HVO_0714	Chromosome	8.12974	8.64447	8.64183	8.47201	8.04799	7.81673	7.63817	7.83429	-0.637715	0.0375679
Na+/Ca2+-exchanging protein	HVO_0715	Chromosome	11.4063	11.4994	11.2595	11.3884	11.6439	11.6092	11.5641	11.6057	0.217345	0.0417528
Protein of unknown function (DUF516) family	HVO_0716	Chromosome	5.54612	5.74628	5.96595	5.75278	5.89787	5.68715	6.90222	6.16242	0.409633	0.357193
cell division protein FtsZ	HVO_0717	Chromosome	11.7004	11.8687	11.7746	11.7812	12.2907	12.8616	12.6577	12.6033	0.822073	0.00913853
preprotein translocase Sec61 gamma subunit	HVO_0718	Chromosome	9.08552	8.96536	9.45158	9.16749	9.02681	9.40838	8.49156	8.97559	-0.191903	0.561472
transcription antitermination protein NusG homolog	HVO_0719	Chromosome	8.71582	8.98709	8.37822	8.69371	8.61913	9.00472	9.20947	8.94444	0.250731	0.36731
conserved hypothetical protein	HVO_0720	Chromosome	8.84609	8.89455	9.12017	8.9536	9.28967	9.49472	9.18519	9.3232	0.369591	0.0407965
conserved hypothetical protein	HVO_0721	Chromosome	8.66773	9.27974	9.3277	9.09172	8.80064	8.66221	9.44778	8.97021	-0.121512	0.725152
putative membrane-bound metal-dependent hydrolase	HVO_0722	Chromosome	9.31176	9.11313	9.27441	9.2331	8.87389	9.21378	8.39057	8.82608	-0.40702	0.174032
competence/damage-inducible protein CinA	HVO_0723	Chromosome	6.62121	6.8614	7.31187	6.93149	6.87303	6.89072	7.9638	7.24251	0.311024	0.493888
arsenical pump-driving ATPase	HVO_0724	Chromosome	7.71912	7.73596	7.40602	7.62037	7.48487	7.67069	7.24795	7.46784	-0.152534	0.401598
oxidoreductase	HVO_0725	Chromosome	9.34925	9.85351	9.68512	9.62929	9.91878	9.92025	10.294	10.0444	0.415059	0.0988851
endonuclease V	HVO_0726	Chromosome	5.71125	6.0834	5.88373	5.89279	5.9645	5.85755	6.69136	6.17114	0.278345	0.381248
rhomboid-like intramembrane serine protease, N-terminal Zn finger	HVO_0727	Chromosome	10.0851	9.9666	9.92925	9.99365	10.1006	10.5839	9.90778	10.1974	0.203778	0.379637
hypothetical protein	HVO_0728	Chromosome	9.37952	9.55305	10.8515	9.92803	10.5609	11.072	11.5922	11.075	1.14698	0.106133
inorganic pyrophosphatase	HVO_0729	Chromosome	10.4746	11.4757	11.4827	11.1444	10.9679	10.5124	11.2568	10.9123	-0.232026	0.59197
transcription regulator	HVO_0730	Chromosome	12.3888	12.149	12.0701	12.2026	12.7119	13.5441	13.0914	13.1158	0.913196	0.0243056
conserved hypothetical protein	HVO_0731	Chromosome	6.53546	6.19026	5.8052	6.17697	5.71611	6.02317	5.73458	5.82462	-0.352357	0.205275
ribonuclease H-like protein	HVO_0732	Chromosome	6.94654	7.6563	7.40836	7.33707	7.15001	7.10982	7.5226	7.26081	-0.0762559	0.772055
transcription initiation factor TFB	HVO_0733	Chromosome	10.6519	10.4168	10.3215	10.4634	11.3258	11.6582	11.4483	11.4774	1.01405	0.00182897
conserved protein	HVO_0734	Chromosome	7.27759	7.21788	6.98108	7.15885	7.2748	7.56564	7.36904	7.40316	0.244309	0.121566
hypothetical protein	HVO_0735	Chromosome	6.40119	6.65142	6.78353	6.61205	6.63355	6.66087	6.92779	6.74074	0.128693	0.428477
Domain of unknown function DUF302 superfamily	HVO_0736	Chromosome	9.07033	9.58191	9.45516	9.36914	9.44923	9.83848	9.98902	9.75891	0.389773	0.154747
CAAX amino terminal protease family, transmembrane	HVO_0737	Chromosome	8.21367	9.00918	8.3514	8.52475	8.16392	7.61119	7.36751	7.71421	-0.810546	0.0757963
conserved hypothetical protein	HVO_0738	Chromosome	10.5254	11.3198	11.3261	11.0571	11.2001	10.9619	12.3521	11.5047	0.447604	0.425418
conserved hypothetical protein	HVO_0739	Chromosome	8.91959	8.80453	8.73588	8.82	9.15574	9.28721	9.47973	9.30756	0.487559	0.0107975
hypothetical protein	HVO_0740	Chromosome	6.58406	6.60557	6.40438	6.53134	6.68986	6.82152	7.07621	6.86253	0.331193	0.0636031
DNA polymerase X	HVO_0741	Chromosome	10.5772	10.8546	11.0102	10.814	11.508	11.4829	11.9052	11.632	0.818066	0.0117965
conserved hypothetical protein	HVO_0742	Chromosome	9.76239	9.98534	10.1167	9.95479	10.5243	10.2461	10.536	10.4355	0.480667	0.0266095
sulfatase arylsulfatase A-like protein	HVO_0743	Chromosome	10.4856	11.0177	10.8458	10.783	11.0903	10.7937	10.8458	10.9099	0.126903	0.522943
Glutamate-cysteine ligase family 2(GCS2) family	HVO_0744	Chromosome	6.04816	6.44527	6.8753	6.45624	6.49093	6.47154	7.06074	6.6744	0.218158	0.516859
cell division protein FtsZ	HVO_0745	Chromosome	5.85202	6.00824	6.48133	6.11386	6.71402	6.66907	7.32782	6.90364	0.789774	0.0500256
conserved hypothetical protein	HVO_0746	Chromosome	5.80596	6.07345	6.54783	6.14241	6.19642	6.24914	6.99672	6.48076	0.338349	0.372693
conserved hypothetical protein	HVO_0747	Chromosome	5.32224	5.62445	5.95813	5.63494	5.66588	5.6211	6.52561	5.93753	0.30259	0.43231
type IV pilus biogenesis complex ATPase subunit	HVO_0748	Chromosome	5.18854	5.50898	5.89112	5.52954	5.70671	5.48055	6.25956	5.81561	0.286062	0.405381
type IV pilus biogenesis complex membrane subunit	HVO_0749	Chromosome	5.24782	5.55224	6.01807	5.60604	5.68856	5.66728	6.97042	6.10875	0.502712	0.359049
conserved hypothetical protein	HVO_0750	Chromosome	5.48895	5.72878	6.20467	5.80747	5.81204	5.70263	6.75026	6.08831	0.280843	0.514759
conserved hypothetical protein	HVO_0751	Chromosome	5.30869	5.60748	5.66366	5.52661	5.68286	5.4479	6.57758	5.90278	0.376171	0.35665
conserved hypothetical protein	HVO_0752	Chromosome	5.23265	5.31873	5.58703	5.37947	5.35624	5.3457	5.8794	5.52711	0.147643	0.513115
conserved hypothetical protein	HVO_0753	Chromosome	5.58971	6.07459	6.63171	6.09867	6.28983	6.00734	7.35439	6.55052	0.451844	0.424644
conserved hypothetical protein	HVO_0754	Chromosome	7.03353	7.87082	7.74988	7.55141	7.30821	7.06689	8.05832	7.47781	-0.0736001	0.861841
3-beta hydroxysteroid dehydrogenase/isomerase family superfamily	HVO_0755	Chromosome	5.97626	6.60429	6.70715	6.42923	6.33093	6.21878	7.26527	6.605	0.175763	0.685074
phosphoesterase RecJ domain protein	HVO_0756	Chromosome	7.78921	7.84675	8.55566	8.06387	8.09392	8.39781	8.13072	8.20748	0.143609	0.615878
aldo/keto reductase	HVO_0757	Chromosome	6.8631	7.02895	7.35015	7.08073	7.05142	7.01058	7.79915	7.28705	0.206313	0.520844
conserved hypothetical protein	HVO_0758	Chromosome	8.99365	8.98633	9.19147	9.05715	8.88047	9.6542	9.07791	9.20419	0.147045	0.575698
sugar transporter	HVO_0759	Chromosome	8.55463	8.793	8.83864	8.72875	8.91901	8.57629	8.3492	8.61483	-0.113921	0.576408
glycosyltransferase homolog, putative (TBD)	HVO_0760	Chromosome	6.52723	6.77646	6.92876	6.74415	6.70842	6.6114	7.48943	6.93642	0.192266	0.558416
conserved hypothetical protein	HVO_0761	Chromosome	8.16209	7.58649	7.43023	7.72627	7.12024	7.49067	7.83148	7.4808	-0.245472	0.463054
Mut/nudix family protein	HVO_0762	Chromosome	10.9927	10.1032	10.024	10.3733	9.11585	10.9744	9.57906	9.88979	-0.483495	0.491439
terminal quinol oxidase	HVO_0763	Chromosome	13.9092	14.0602	13.9705	13.98	13.834	15.2015	14.6756	14.5703	0.590381	0.214615
conserved hypothetical protein	HVO_0764	Chromosome	6.6249	7.57633	6.79117	6.99747	7.11322	6.9517	7.33834	7.13442	0.136951	0.685306
sarcosine oxidase	HVO_0765	Chromosome	5.72048	6.00383	6.41069	6.045	6.17328	6.09533	7.23985	6.50282	0.457821	0.336996
hsp20-type molecular chaperone	HVO_0766	Chromosome	8.33327	8.2746	8.20561	8.27116	8.82722	9.36432	9.57474	9.25543	0.984266	0.0120333
conserved hypothetical protein	HVO_0767	Chromosome	9.64876	9.58625	9.32116	9.51872	9.95763	10.5791	10.0872	10.208	0.689253	0.0323833
radical HhH	HVO_0768	Chromosome	9.76281	10.2842	10.1268	10.0579	9.68786	9.59197	9.22752	9.50245	-0.555486	0.0561933
hypothetical protein (TBD)	HVO_0769	Chromosome	11.536	11.3644	11.6169	11.5058	11.8474	12.754	13.0472	12.5495	1.04379	0.0473003
conserved protein	HVO_0770	Chromosome	6.05181	6.60696	6.30283	6.32053	6.29572	6.22769	7.41059	6.64466	0.324132	0.479111
probable metallo-beta-lactamase family hydrolase	HVO_0771	Chromosome	5.42157	5.82368	5.91923	5.72149	6.06412	5.76432	7.2123	6.34691	0.625422	0.251413
predicted sugar kinase	HVO_0772	Chromosome	10.8964	12.0315	12.2122	11.7134	13.4238	14.0517	13.4392	13.6382	1.92487	0.0139504
N-methyltransferase-like protein	HVO_0773	Chromosome	8.20572	8.6628	8.48314	8.45055	8.43428	8.44031	9.17689	8.68383	0.233277	0.451778
glycosyl transferase	HVO_0774	Chromosome	10.1247	9.68524	9.63615	9.81536	10.1634	10.6181	10.2006	10.3274	0.511998	0.0740649
Amidohydrolase family superfamily	HVO_0775	Chromosome	6.57498	7.02834	7.38243	6.99525	6.95901	6.78595	8.62292	7.45596	0.460711	0.505465
putative DNA binding domain protein	HVO_0776	Chromosome	6.55124	6.59692	6.97022	6.70613	6.69343	6.5027	7.20858	6.80157	0.0954422	0.721112
conserved hypothetical protein	HVO_0777	Chromosome	6.84199	6.81016	7.3386	6.99692	6.87984	7.20053	7.51048	7.19695	0.200031	0.468186
thermosome subunit 3	HVO_0778	Chromosome	10.954	11.6252	11.6726	11.4173	11.4406	10.7645	11.561	11.2554	-0.161884	0.658386
cationic amino acid transporter, putative	HVO_0779	Chromosome	6.14805	6.55323	6.52673	6.40934	6.61995	6.47784	7.5043	6.86736	0.458025	0.257026
UPF0126 domain protein	HVO_0780	Chromosome	5.73476	6.20028	6.31135	6.08213	6.23281	5.99388	7.09675	6.44115	0.359015	0.396791
conserved protein	HVO_0781	Chromosome	5.91686	6.37417	6.13493	6.14199	6.11108	5.99115	6.90772	6.33665	0.194661	0.571787
nicotinamide-nucleotide adenylyltransferase	HVO_0782	Chromosome	10.3345	10.6619	10.4209	10.4724	10.4432	10.4216	10.1431	10.336	-0.136443	0.377496
ATP-dependent protease Lon protease, transmembrane	HVO_0783	Chromosome	12.719	12.3691	12.4387	12.509	12.9317	13.7633	13.4317	13.3756	0.866614	0.0305347
putative CAAX amino terminal protease family, transmembrane	HVO_0784	Chromosome	6.82059	6.73614	7.22047	6.92573	7.06918	7.50149	7.79157	7.45408	0.528349	0.109567
hypothetical protein	HVO_0785	Chromosome	6.37001	6.47055	6.92916	6.58991	6.54878	6.79972	7.74219	7.03023	0.440321	0.334872
6-O-methylguanine DNA methyltransferase DNA binding domain protein	HVO_0786	Chromosome	5.76138	6.07832	6.049	5.9629	6.27989	5.99118	7.11608	6.46238	0.499481	0.229053
indole-3-glycerol phosphate synthase	HVO_0787	Chromosome	7.16118	8.82583	8.943	8.31001	7.50423	7.02282	7.98879	7.50528	-0.804726	0.276646
tryptophan synthase beta subunit	HVO_0788	Chromosome	8.96537	10.642	10.9825	10.1966	9.11309	8.52193	8.41535	8.68345	-1.51317	0.0836452
tryptophan synthase alpha subunit	HVO_0789	Chromosome	8.04557	10.0196	10.2835	9.44956	8.24613	7.50697	8.57705	8.11005	-1.33951	0.158452
conserved hypothetical protein	HVO_0790	Chromosome	9.33381	10.6087	11.0159	10.3195	9.95089	10.1315	10.7288	10.2704	-0.0490927	0.934184
methylated-DNA--protein- cysteinemethyltransferase	HVO_0791	Chromosome	5.96454	6.36101	6.73029	6.35195	6.34478	6.37652	7.18606	6.63578	0.283837	0.466524
predicted 3-dehydroquinate synthase	HVO_0792	Chromosome	7.90257	8.32733	7.88977	8.03989	8.04341	8.36323	8.24671	8.21778	0.177893	0.358119
conserved hypothetical protein	HVO_0793	Chromosome	8.40986	8.64351	7.73248	8.26195	8.43948	8.73621	8.32262	8.49944	0.237488	0.472391
CTAG modification methylase	HVO_0794	Chromosome	7.91568	8.24738	7.65683	7.93996	8.10405	7.82076	8.19922	8.04134	0.101375	0.647264
transcription initiation factor TFB	HVO_0795	Chromosome	10.1643	10.731	10.4326	10.4426	10.941	9.79027	10.5241	10.4185	-0.0241817	0.95156
ABC-type transport system periplasmic substrate-binding protein (probable substrate iron-III)	HVO_0796	Chromosome	6.87988	7.5728	8.17499	7.54256	8.14035	8.05085	9.24891	8.48004	0.937482	0.155835
conserved hypothetical protein	HVO_0797	Chromosome	5.38189	5.84916	5.838	5.68968	5.66262	5.66974	6.61173	5.98136	0.291679	0.452428
glycosyltransferase AglD	HVO_0798	Chromosome	7.45166	8.18564	8.43091	8.02273	7.9646	7.27569	8.46261	7.90096	-0.121769	0.801254
conserved hypothetical protein	HVO_0799	Chromosome	7.81778	7.87567	8.06104	7.91816	8.33443	8.52507	9.34206	8.73385	0.815688	0.0621081
transcription regulator	HVO_0800	Chromosome	8.99933	9.17866	8.77679	8.98493	9.02544	9.40837	8.2385	8.89077	-0.094154	0.808376
stomatin-prohibitin homolog, transmembrane	HVO_0801	Chromosome	10.9063	10.7489	10.8537	10.8363	11.6425	12.339	13.1977	12.3931	1.55679	0.0262153
NfeD homolog implicated in regulating membrane proteases, transmembrane	HVO_0802	Chromosome	7.01832	7.36405	7.2451	7.20916	7.2973	7.41838	7.83548	7.51705	0.307894	0.184017
conserved hypothetical protein	HVO_0803	Chromosome	5.81418	6.14919	6.35293	6.10543	6.25617	6.13555	7.44462	6.61211	0.506681	0.319626
hypothetical protein	HVO_0804	Chromosome	10.2386	10.7061	11.9005	10.9484	11.6823	11.7554	12.1255	11.8544	0.905972	0.15242
hypothetical protein	HVO_0805	Chromosome	7.66944	8.04546	7.93734	7.88408	7.85164	8.21197	8.36661	8.14341	0.25933	0.242193
pyruvate kinase	HVO_0806	Chromosome	8.0573	9.36414	9.17369	8.86504	8.96554	8.23199	9.64124	8.94626	0.081214	0.894681
hypothetical protein	HVO_0807	Chromosome	6.93539	7.23827	7.4858	7.21982	7.57527	7.28695	5.77364	6.87862	-0.341198	0.588549
hypothetical protein	HVO_0808	Chromosome	5.42616	5.58042	5.73996	5.58218	5.5116	5.49313	5.88149	5.62874	0.0465621	0.779634
methionyl-tRNA synthetase	HVO_0809	Chromosome	9.53431	10.1299	10.0042	9.88948	9.87717	9.33868	10.344	9.8533	-0.036184	0.920921
hypothetical protein	HVO_0810	Chromosome	8.70265	9.17827	9.13149	9.00414	8.92825	8.96897	8.41089	8.76937	-0.234769	0.374116
tyrosine decarboxylase	HVO_0811	Chromosome	6.66288	6.75028	6.96347	6.79221	6.72639	6.70871	6.72389	6.71966	-0.0725502	0.462775
phosphoenolpyruvate synthase	HVO_0812	Chromosome	10.0535	10.2406	9.85311	10.0491	11.2479	11.8399	11.696	11.5946	1.54552	0.00183144
hypothetical protein	HVO_0813	Chromosome	6.12113	5.93963	6.3052	6.12199	6.12742	6.04283	6.67693	6.28239	0.160409	0.515363
chaperone	HVO_0814	Chromosome	8.25596	7.76222	7.71561	7.91126	7.66153	7.7864	6.80591	7.41795	-0.493317	0.235142
transcription regulator	HVO_0815	Chromosome	6.80739	6.99603	7.33765	7.04702	7.22632	7.29078	7.76863	7.42858	0.381554	0.173848
conserved hypothetical protein	HVO_0816	Chromosome	5.86492	6.24403	6.64027	6.24974	6.34481	6.33215	7.36577	6.68091	0.431169	0.351379
flavin-containing amine-oxidoreductase	HVO_0817	Chromosome	7.75557	8.47036	7.5627	7.92954	8.21719	8.14639	8.45562	8.27307	0.343521	0.303923
threonine synthase	HVO_0818	Chromosome	7.87946	8.75603	8.71569	8.45039	8.57958	8.33673	9.55741	8.82457	0.374181	0.470443
transcription repressor	HVO_0819	Chromosome	7.97944	7.59977	8.37479	7.98467	7.40133	7.62279	6.54825	7.19079	-0.793874	0.115951
conserved hypothetical protein	HVO_0820	Chromosome	6.92735	6.72311	6.4031	6.68452	6.28444	6.60947	6.77754	6.55715	-0.127373	0.577398
L-lysine exporter	HVO_0821	Chromosome	6.04939	6.35088	6.29856	6.23295	6.10631	6.15509	6.67182	6.31107	0.0781274	0.720483
3-dehydroquinate synthase	HVO_0822	Chromosome	7.08297	7.64611	7.76977	7.49962	7.56105	7.47804	8.07548	7.70485	0.205236	0.507219
Protein of unknown function (DUF420) family	HVO_0823	Chromosome	8.76288	8.93543	8.60647	8.76826	8.73422	8.77351	7.00493	8.17088	-0.597374	0.369134
LPS biosynthesis protein	HVO_0824	Chromosome	6.41779	6.88659	6.58904	6.63114	6.66007	6.47118	7.41176	6.84767	0.216532	0.533597
halocyanin	HVO_0825	Chromosome	8.64782	9.56588	9.32373	9.17915	9.38263	9.36559	10.0805	9.60959	0.430445	0.300002
TET aminopeptidase homolog	HVO_0826	Chromosome	8.39455	9.34421	9.22734	8.9887	9.21865	8.5727	9.63314	9.1415	0.152797	0.740073
conserved protein	HVO_0827	Chromosome	9.24153	9.55258	8.8087	9.20094	9.14391	9.66865	9.32805	9.38021	0.179269	0.535627
hypothetical protein	HVO_0828	Chromosome	9.83911	9.70961	9.45283	9.66719	9.55656	9.69051	8.49654	9.24787	-0.419321	0.347557
prolyl oligopeptidase family protein	HVO_0829	Chromosome	7.0952	7.68679	7.34702	7.37634	8.60284	8.6732	9.53444	8.93683	1.56049	0.0106409
methylmalonyl-CoA mutase , subunit B	HVO_0830	Chromosome	8.96922	8.60883	8.64534	8.74113	8.86492	9.47298	9.33418	9.22402	0.482893	0.08978
argK-type transport ATPase	HVO_0831	Chromosome	8.07101	8.06475	7.47757	7.87111	7.90902	8.43093	8.78519	8.37504	0.503935	0.192273
predicted hydrolase or acyltransferase	HVO_0832	Chromosome	9.06137	8.82317	9.12274	9.00242	9.39506	9.78218	10.3632	9.8468	0.844377	0.0461804
hypothetical protein	HVO_0833	Chromosome	5.90995	5.71069	6.00727	5.87597	5.7923	5.98048	6.30025	6.02434	0.14837	0.437122
Domain of unknown function, putative	HVO_0834	Chromosome	5.32445	5.5332	5.82819	5.56195	5.57406	5.62319	6.61468	5.93731	0.375363	0.36672
acetyl-CoA C-acyltransferase	HVO_0835	Chromosome	5.92308	6.02747	6.25182	6.06746	6.00923	6.14314	7.28073	6.4777	0.41024	0.378718
aminopeptidase	HVO_0836	Chromosome	9.82985	10.6847	10.7396	10.418	11.0609	10.711	11.2174	10.9964	0.578381	0.154904
ATP-NAD kinase	HVO_0837	Chromosome	6.71153	7.24423	7.65237	7.20271	7.22213	7.50581	7.94447	7.55747	0.354765	0.36069
conserved hypothetical protein	HVO_0838	Chromosome	10.471	10.7571	10.8124	10.6802	11.0568	11.3322	12.3488	11.5793	0.899068	0.0916718
conserved hypothetical protein	HVO_0839	Chromosome	10.081	10.1056	9.8928	10.0264	9.79872	10.2212	9.32292	9.78095	-0.245498	0.41152
conserved hypothetical protein	HVO_0840	Chromosome	9.45114	9.39001	9.0379	9.29301	8.88408	9.33485	8.27111	8.83001	-0.463	0.238037
cytochrome bc1 complex cytochrome b/c subunit	HVO_0841	Chromosome	12.104	12.7365	12.4966	12.4457	12.6778	12.4595	12.8607	12.666	0.220292	0.369001
cytochrome bc1 complex cytochrome b subunit	HVO_0842	Chromosome	13.6897	14.2849	14.0671	14.0139	14.289	14.3321	14.0944	14.2385	0.224596	0.299552
conserved hypothetical protein	HVO_0843	Chromosome	14.1337	14.8123	14.5933	14.5131	14.7479	14.845	14.439	14.6773	0.164187	0.522361
halocyanin	HVO_0844	Chromosome	12.8908	13.7136	13.7677	13.4574	13.9936	14.0151	14.0193	14.0093	0.551975	0.123681
conserved hypothetical protein	HVO_0845	Chromosome	9.77781	10.0551	9.76986	9.86758	10.2254	10.5411	10.7573	10.5079	0.64037	0.0239202
hypothetical protein	HVO_0846	Chromosome	5.47175	5.53744	5.76733	5.59217	5.59326	5.67869	6.30487	5.85894	0.266766	0.331408
conserved hypothetical protein	HVO_0847	Chromosome	8.77285	9.10466	8.98327	8.95359	9.08071	9.22179	9.06325	9.12192	0.168326	0.197908
endonuclease III	HVO_0848	Chromosome	8.22894	8.56776	8.18409	8.32693	8.18858	8.30444	7.90073	8.13125	-0.19568	0.315081
hypothetical protein	HVO_0849	Chromosome	7.86213	7.46334	7.12652	7.484	7.0042	7.03803	7.51173	7.18465	-0.299345	0.327215
proteasome-activating nucleotidase A	HVO_0850	Chromosome	12.0265	12.0113	11.8579	11.9652	12.259	12.7267	11.9237	12.3031	0.337878	0.230331
hypothetical protein (TBD)	HVO_0851	Chromosome	5.95651	6.65482	6.91021	6.50718	6.52177	6.36555	7.60304	6.83012	0.322943	0.539801
conserved hypothetical protein	HVO_0852	Chromosome	7.48462	8.9846	7.96266	8.14396	7.57368	7.3042	7.91859	7.59882	-0.545144	0.316666
DNA double-strand break repair protein Mre11	HVO_0853	Chromosome	6.13858	6.4835	6.45791	6.36	6.30743	6.18665	7.09289	6.52899	0.168992	0.609042
DNA double-strand break repair ATPase Rad50	HVO_0854	Chromosome	7.96932	8.20917	7.93249	8.03699	8.06595	8.05067	8.95269	8.35644	0.319442	0.361745
conserved hypothetical protein	HVO_0855	Chromosome	5.67562	5.95298	5.81785	5.81548	5.86194	5.74574	6.70632	6.10467	0.289182	0.407965
hypothetical protein	HVO_0856	Chromosome	6.31085	6.73288	7.11792	6.72055	6.77574	6.82097	7.76732	7.12134	0.400795	0.371448
conserved hypothetical protein	HVO_0857	Chromosome	5.40971	5.37729	5.62537	5.47079	5.62666	5.78081	6.59652	6.00133	0.530541	0.163023
DNA polymerase B1	HVO_0858	Chromosome	11.5383	11.8811	11.7715	11.7303	11.7169	11.505	11.8066	11.6762	-0.0540863	0.709052
FeS assembly ATPase SufC	HVO_0859	Chromosome	14.7063	15.5029	15.5228	15.244	15.4955	14.6814	15.6234	15.2667	0.0227137	0.957352
FeS assembly protein SufB	HVO_0860	Chromosome	13.6774	14.6468	14.6609	14.3284	14.5679	13.6903	14.7794	14.3459	0.017503	0.971836
FeS assembly protein SufD	HVO_0861	Chromosome	10.757	11.4473	11.6752	11.2932	11.4754	10.3455	12.3457	11.3889	0.0957373	0.888577
conserved hypothetical protein	HVO_0862	Chromosome	11.0522	11.221	11.0658	11.113	11.5668	11.8943	11.4509	11.6373	0.524293	0.0216436
iron-dependent repressor	HVO_0863	Chromosome	12.2183	12.3345	11.9699	12.1742	12.7138	13.119	12.3828	12.7385	0.564296	0.0771408
transposase (ISH11)	HVO_0864	Chromosome	8.73023	7.60653	8.47685	8.2712	7.96834	8.76058	6.14891	7.62594	-0.64526	0.4875
SAM-dependent methyltransferase	HVO_0865	Chromosome	7.95606	8.13603	6.64119	7.57776	7.56982	7.84846	6.21713	7.21181	-0.365957	0.623826
alanyl-tRNA synthetase homolog	HVO_0866	Chromosome	8.29821	8.28604	8.16967	8.25131	8.41702	8.33906	8.69373	8.48327	0.231966	0.114202
HD domain protein	HVO_0867	Chromosome	7.41396	7.57054	7.27801	7.42084	7.56218	7.81863	8.0625	7.81444	0.393601	0.0783508
3-beta hydroxysteroid dehydrogenase/isomerase family superfamily	HVO_0868	Chromosome	7.9061	8.55456	8.26273	8.24113	8.47899	8.39526	9.472	8.78209	0.540957	0.241068
glutamate synthase [NADPH] large chain	HVO_0869	Chromosome	10.9244	11.6032	11.1123	11.2133	12.757	12.7792	12.938	12.8247	1.61139	0.00155706
prolyl-tRNA synthetase	HVO_0870	Chromosome	9.13896	9.84884	9.36799	9.45193	9.4132	9.02122	9.11202	9.18215	-0.269781	0.32457
hypothetical protein	HVO_0871	Chromosome	6.21968	6.47684	6.83575	6.51076	7.12581	6.99249	8.13319	7.41716	0.906405	0.0871642
hypothetical protein	HVO_0872	Chromosome	5.59845	5.94677	5.82893	5.79138	6.09587	6.2435	7.04309	6.46082	0.669433	0.0980921
conserved hypothetical protein	HVO_0873	Chromosome	6.02548	6.38563	6.7504	6.38717	6.79995	6.57831	7.74122	7.03983	0.652659	0.189508
mRNA 3-end processing factor homolog	HVO_0874	Chromosome	9.68405	9.9598	9.54662	9.73016	9.63532	9.08052	9.26399	9.32661	-0.403549	0.118314
conserved hypothetical protein	HVO_0875	Chromosome	6.72995	6.34933	6.25135	6.44354	6.29604	6.58387	6.08674	6.32221	-0.121328	0.585992
methylglyoxal synthase	HVO_0876	Chromosome	9.40078	9.77338	9.6865	9.62022	9.55269	9.73122	10.2736	9.85251	0.23229	0.395437
conserved hypothetical protein	HVO_0877	Chromosome	5.58236	5.68453	5.76986	5.67892	5.70272	5.70964	6.35376	5.92204	0.243118	0.336071
endonuclease III	HVO_0878	Chromosome	7.5934	7.79217	6.96977	7.45178	7.45443	7.70079	7.36988	7.50837	0.0565892	0.842446
Uncharacterized protein conserved in archaea	HVO_0879	Chromosome	6.50184	6.83981	6.99473	6.7788	6.89229	6.89174	7.67278	7.15227	0.373472	0.278611
coiled-coil protein	HVO_0880	Chromosome	13.4567	13.7801	13.4779	13.5716	14.2615	14.0402	14.8479	14.3832	0.811608	0.0365574
proteinase IV-like, transmembrane	HVO_0881	Chromosome	6.21822	6.47105	6.544	6.41109	6.60307	6.60531	7.62055	6.94298	0.531888	0.206212
Domain of unknown function (DUF373) superfamily	HVO_0882	Chromosome	6.43332	6.81593	6.21523	6.48816	6.5663	6.83867	6.87837	6.76112	0.272958	0.246209
conserved hypothetical protein	HVO_0883	Chromosome	8.19281	8.33043	8.19765	8.2403	8.52094	8.6735	9.174	8.78948	0.549185	0.0532987
aldehyde reductase	HVO_0884	Chromosome	7.32598	7.12438	6.64319	7.03118	6.97129	7.15753	7.71512	7.28131	0.250131	0.453524
hypothetical protein	HVO_0885	Chromosome	7.03866	6.72787	6.95786	6.90813	7.7537	7.87359	8.2724	7.96656	1.05843	0.004382
hypothetical protein	HVO_0886	Chromosome	7.42377	7.96779	7.49319	7.62825	7.36761	6.85951	7.48408	7.23707	-0.391181	0.202481
oxoglutarate--ferredoxin oxidoreductase beta subunit	HVO_0887	Chromosome	12.3985	13.1903	12.8783	12.8224	13.1457	13.1375	13.7605	13.3479	0.525547	0.164373
oxoglutarate--ferredoxin oxidoreductase alpha subunit	HVO_0888	Chromosome	12.1963	13.0386	12.9167	12.7172	12.9946	12.7167	13.1722	12.9612	0.243956	0.453781
FAD/NAD binding oxidoreductase	HVO_0889	Chromosome	6.49059	7.33785	7.15154	6.99333	7.27344	7.31302	8.26497	7.61714	0.623816	0.206049
ABC-type transport system permease protein (probable substrate copper)	HVO_0890	Chromosome	5.26787	5.62246	5.78158	5.55731	5.90397	5.67084	6.47802	6.01761	0.460303	0.180212
ABC-type transport system ATP-binding protein (probable substrate copper)	HVO_0891	Chromosome	6.31928	6.55881	6.52876	6.46895	7.36167	7.36077	8.31408	7.67884	1.20989	0.0207192
ABC-type transport system periplasmic substrate-binding protein (probable substrate copper)	HVO_0892	Chromosome	5.67099	6.13537	6.33938	6.04858	6.93308	6.55826	7.90775	7.13303	1.08445	0.0727906
methylmalonyl-CoA mutase subunit A	HVO_0893	Chromosome	8.79217	8.45151	8.65737	8.63368	9.11311	9.43083	9.4774	9.34044	0.706762	0.0095241
acyl-CoA synthetase	HVO_0894	Chromosome	7.81629	7.75823	7.78523	7.78658	8.75927	9.25979	9.40221	9.14043	1.35384	0.00229031
hypothetical protein	HVO_0895	Chromosome	5.50859	5.61613	5.86939	5.6647	5.7568	5.7339	6.40199	5.96423	0.299525	0.286403
acyl-CoA synthetase	HVO_0896	Chromosome	6.4912	6.66035	6.87442	6.67532	7.00068	6.97058	7.80777	7.25968	0.584352	0.119374
Tat (twin-arginine translocation) pathway signal sequence domain protein	HVO_0897	Chromosome	8.96814	8.635	9.36532	8.98949	8.98861	9.05558	8.39939	8.81453	-0.17496	0.587075
hypothetical protein	HVO_0898	Chromosome	6.96424	6.2398	6.90508	6.70304	6.55906	6.90947	6.15249	6.54034	-0.162703	0.636905
ABC-type transport system periplasmic substrate-binding protein (probable substrate branched-chain amino acids)	HVO_0899	Chromosome	8.016	6.76972	7.85074	7.54549	7.95015	8.59314	6.49097	7.67809	0.132602	0.865512
ABC-type transport system permease protein (probable substrate branched-chain amino acids)	HVO_0900	Chromosome	6.68284	6.5261	6.75717	6.65537	6.74449	7.11188	7.44556	7.10064	0.445272	0.10548
ABC-type transport system permease protein (probable substrate branched-chain amino acids)	HVO_0901	Chromosome	6.20508	5.9221	6.14548	6.09089	6.37963	6.50466	6.70751	6.5306	0.439713	0.0268168
ABC-type transport system ATP-binding protein (probable substrate branched-chain amino acids)	HVO_0902	Chromosome	5.67738	5.74943	5.73494	5.72058	5.85296	5.92189	6.27255	6.0158	0.295219	0.0885598
ABC-type transport system ATP-binding protein (probable substrate branched-chain amino acids)	HVO_0903	Chromosome	5.84162	5.97726	6.29326	6.03738	6.10048	5.97631	6.95929	6.34536	0.30798	0.412189
uspA domain protein	HVO_0904	Chromosome	5.58583	5.74604	6.05352	5.79513	6.09082	6.1222	7.71859	6.64387	0.848739	0.200725
thioredoxin	HVO_0905	Chromosome	5.26282	5.47972	5.68008	5.47421	5.56359	5.39343	6.41678	5.79127	0.31706	0.402267
hypothetical protein	HVO_0906	Chromosome	6.81121	7.10025	7.16473	7.0254	6.99508	7.20582	7.401	7.20063	0.175237	0.33454
cox-type terminal oxidase subunit I	HVO_0907	Chromosome	11.3561	11.7567	11.2817	11.4649	12.0908	11.9724	11.6286	11.8973	0.432411	0.0994986
conserved hypothetical protein	HVO_0908	Chromosome	8.97259	9.87637	9.88719	9.57872	9.47768	9.55931	10.2917	9.77624	0.197519	0.646173
conserved hypothetical protein	HVO_0909	Chromosome	8.84224	9.45563	9.00789	9.10192	9.31034	9.1259	8.67663	9.03762	-0.0642952	0.818654
conserved hypothetical protein	HVO_0910	Chromosome	6.52794	6.47722	6.49984	6.50167	6.31334	6.43518	6.46791	6.40548	-0.0961909	0.122587
GTP-binding protein	HVO_0911	Chromosome	10.1341	10.6073	10.6274	10.4563	10.2493	10.0865	10.1965	10.1774	-0.278853	0.172627
conserved hypothetical protein	HVO_0912	Chromosome	7.33941	7.84959	7.131	7.44	7.306	6.95367	7.6378	7.29916	-0.140842	0.653496
multidrug efflux protein norM homolog	HVO_0913	Chromosome	7.4012	7.66313	7.36909	7.47781	7.41492	7.21579	7.17541	7.26871	-0.209098	0.153633
lactoylglutathione lyase	HVO_0914	Chromosome	9.06354	9.36154	8.72637	9.05048	9.25536	9.54789	9.20033	9.33453	0.284045	0.252899
cytochrome oxidase subunit I-like protein	HVO_0915	Chromosome	7.68679	8.05489	7.06	7.60056	7.24095	7.46896	6.55493	7.08828	-0.512282	0.269247
diphthine synthase	HVO_0916	Chromosome	6.22073	6.72448	6.59688	6.51403	6.75628	6.71391	7.42115	6.96378	0.449747	0.176583
conserved hypothetical protein	HVO_0917	Chromosome	10.0642	10.4708	10.6317	10.3889	11.7587	13.6316	12.7243	12.7049	2.31596	0.0149984
conserved hypothetical protein	HVO_0918	Chromosome	6.23138	6.54958	6.28961	6.35685	6.39358	7.50045	7.53897	7.14433	0.787475	0.112315
conserved hypothetical protein	HVO_0919	Chromosome	5.68125	5.7021	5.96493	5.78276	5.81869	5.81892	6.65656	6.09806	0.315298	0.343615
rieske [2Fe-2S] domain containing oxidoreductase	HVO_0920	Chromosome	9.70413	10.222	10.5071	10.1444	10.3012	10.462	10.578	10.4471	0.302654	0.289921
transcription regulator Asn family	HVO_0921	Chromosome	8.02119	7.33613	7.77662	7.71131	7.31704	7.88082	6.63213	7.27666	-0.434648	0.35192
transposase (ISH5)	HVO_0924	Chromosome	12.7232	11.8193	12.4376	12.3267	10.6331	11.246	9.53283	10.4706	-1.85606	0.0308131
hypothetical protein	HVO_0925	Chromosome	8.88587	7.4432	8.51544	8.2815	7.74405	8.43173	5.57465	7.25014	-1.03136	0.344722
transposase (ISH51)	HVO_0926	Chromosome	12.5094	11.8305	12.3368	12.2255	10.2679	10.7903	10.6802	10.5794	-1.64611	0.00311471
hypothetical protein	HVO_0927	Chromosome	9.36671	8.30642	9.20703	8.96006	8.52162	9.14372	6.55045	8.07193	-0.888124	0.354304
predicted methyltransferase	HVO_0929	Chromosome	7.25328	7.33848	7.38619	7.32598	7.04356	7.12772	7.49946	7.22358	-0.102402	0.51999
conserved hypothetical protein	HVO_0930	Chromosome	8.93405	8.71339	8.45373	8.70039	8.25796	9.37244	9.14789	8.92609	0.225702	0.572345
uspA domain protein	HVO_0931	Chromosome	6.08767	6.28379	6.58904	6.32017	6.49836	6.73907	7.78328	7.0069	0.686736	0.177754
uspA domain protein	HVO_0932	Chromosome	6.32059	6.24071	6.5977	6.38633	6.36912	6.63538	8.20765	7.07072	0.684386	0.306097
cation-transporting ATPase	HVO_0933	Chromosome	8.293	7.92743	7.72089	7.98044	8.01373	9.70684	9.48603	9.06887	1.08843	0.122435
DedA family	HVO_0934	Chromosome	7.54806	7.59722	7.44706	7.53078	8.03473	8.37284	8.94513	8.4509	0.920117	0.0268751
formate dehydrogenase alpha subunit	HVO_0935	Chromosome	7.64326	8.54181	8.72484	8.3033	9.99963	11.3545	11.0625	10.8056	2.50225	0.00917981
conserved hypothetical protein	HVO_0936	Chromosome	6.05284	6.53859	6.89214	6.49452	6.96293	7.532	8.06947	7.52147	1.02694	0.0628114
conserved hypothetical protein	HVO_0937	Chromosome	6.18902	6.30722	6.24621	6.24748	6.72996	7.11639	8.07117	7.30584	1.05835	0.0572475
uspA domain protein	HVO_0938	Chromosome	6.18175	5.97255	5.84318	5.99916	5.93387	6.31978	6.32382	6.19249	0.193331	0.3003
hypothetical protein	HVO_0939	Chromosome	6.67318	7.00631	6.51754	6.73234	6.67786	6.96751	7.81256	7.15264	0.420296	0.319036
heavy-metal transporting CPx-type ATPase	HVO_0940	Chromosome	6.94947	7.31811	7.04263	7.1034	7.3498	7.77054	8.46204	7.86079	0.757392	0.0915528
membrane protein, putative	HVO_0941	Chromosome	10.6893	10.6484	10.3652	10.5676	10.9181	11.7324	11.5003	11.3836	0.815991	0.0360349
ba3-type terminal oxidase subunit CbaE	HVO_0942	Chromosome	12.0755	12.2929	12.2856	12.218	13.0332	13.6585	13.6571	13.4496	1.23159	0.00500346
ba3-type terminal oxidase subunit CbaD	HVO_0943	Chromosome	12.7486	12.8961	12.6112	12.752	13.2061	13.7674	13.1216	13.3651	0.613087	0.048654
ba3-type terminal oxidase subunit II	HVO_0944	Chromosome	14.8524	15.2339	15.2729	15.1197	15.3571	15.4586	15.2789	15.3649	0.24516	0.163584
ba3-type terminal oxidase subunit I	HVO_0945	Chromosome	13.3128	13.5512	13.2829	13.3823	13.9024	14.431	13.8928	14.0754	0.693118	0.024502
cbaC protein	HVO_0946	Chromosome	11.0976	10.8726	10.3849	10.785	10.9288	11.6781	10.936	11.181	0.395924	0.290893
hypothetical protein	HVO_0947	Chromosome	12.0113	11.8044	12.3361	12.0506	12.4985	13.343	13.7123	13.1846	1.13402	0.0441459
uspA domain protein	HVO_0948	Chromosome	9.68001	9.37447	9.15701	9.40383	8.48355	9.24737	8.78954	8.84015	-0.563675	0.104031
hypothetical protein	HVO_0949	Chromosome	9.13651	8.53751	8.33577	8.66993	7.58486	8.38519	8.48237	8.15081	-0.519119	0.235764
2-dehydro-3-deoxyphosphogluconate aldolase/4-hydroxy-2-oxoglutarate aldolase	HVO_0950	Chromosome	7.26624	7.25267	7.62946	7.38279	7.2337	7.13955	7.93524	7.43617	0.0533746	0.857957
hypothetical protein	HVO_0951	Chromosome	10.7893	11.0293	11.517	11.1119	12.7264	12.09	10.753	11.8565	0.744584	0.295803
Carbonic anhydrase	HVO_0952	Chromosome	6.5793	6.86105	7.01397	6.81811	6.93259	6.90377	7.47753	7.10463	0.286523	0.273493
Bacterial membrane flanked domain family	HVO_0953	Chromosome	7.20803	7.50969	7.18401	7.30057	8.15027	7.87004	8.1384	8.0529	0.752329	0.0056615
Bacterial membrane flanked domain family	HVO_0954	Chromosome	8.10435	8.61788	7.59139	8.10454	8.7436	8.35906	8.5998	8.56749	0.462947	0.21778
conserved hypothetical protein	HVO_0955	Chromosome	5.34842	5.62406	5.81633	5.59627	5.59236	5.59251	6.38142	5.85543	0.259162	0.430676
Ser/Thr protein phosphatase family protein family	HVO_0956	Chromosome	5.5497	5.71563	6.34642	5.87058	6.09464	5.76302	7.18356	6.34708	0.476495	0.388465
hypothetical protein	HVO_0957	Chromosome	5.59827	6.08162	5.95846	5.87945	5.85725	5.70053	6.96273	6.17351	0.294057	0.525073
conserved hypothetical protein	HVO_0958	Chromosome	5.64154	5.85729	6.51085	6.00323	6.05768	5.95486	6.81132	6.27462	0.271396	0.510099
conserved protein YqjF	HVO_0959	Chromosome	5.77334	5.85687	6.06934	5.89985	5.87727	5.89577	6.38419	6.05241	0.152558	0.462427
oxidoreductase	HVO_0960	Chromosome	7.99992	8.44696	8.26706	8.23798	8.84556	8.64224	10.0812	9.18968	0.951695	0.111765
nadh-dependent flavin oxidoreductase	HVO_0961	Chromosome	5.87632	6.10459	6.15143	6.04411	6.21613	5.91367	7.18541	6.4384	0.394289	0.372358
conserved hypothetical protein	HVO_0962	Chromosome	10.4019	10.7434	10.3069	10.4841	10.5082	10.6759	10.5192	10.5678	0.0837217	0.590127
YapH protein	HVO_0963	Chromosome	9.59869	9.93928	9.69582	9.7446	9.64593	9.67611	9.2831	9.53505	-0.209551	0.265185
thioredoxin	HVO_0964	Chromosome	6.50141	6.60527	7.12812	6.74493	6.97026	7.03043	7.79256	7.26442	0.519484	0.188508
putative thymidine phosphorylase	HVO_0965	Chromosome	10.8632	10.6329	10.2685	10.5882	10.0898	11.7361	10.0475	10.6245	0.0362472	0.953349
ribose-1,5-bisphosphate isomerase (ribulose-bisphosphate forming)	HVO_0966	Chromosome	9.23229	8.90868	8.26211	8.80103	8.09849	9.63226	8.6615	8.79741	-0.003613	0.994897
transcription regulator	HVO_0967	Chromosome	8.19748	7.0179	6.53228	7.24922	6.13554	7.11212	6.23693	6.49486	-0.754357	0.265745
nadh-quinone oxidoreductase chain c/d	HVO_0968	Chromosome	9.54913	10.1719	10.6975	10.1395	10.4952	10.0889	11.268	10.6174	0.477868	0.375214
transducer protein Htr39	HVO_0969	Chromosome	5.9724	5.97517	6.26573	6.0711	6.08633	6.00977	6.71583	6.27064	0.199539	0.459293
ribulose bisphosphate carboxylase, type III	HVO_0970	Chromosome	8.2717	7.99043	7.49629	7.91947	8.62915	9.17802	9.57853	9.12857	1.20909	0.0274876
ATP-dependent DNA helicase Hel308b	HVO_0971	Chromosome	7.78001	7.93325	7.56783	7.76036	8.52261	8.38298	8.57678	8.49412	0.733758	0.00369474
Protein of unknown function (DUF1628) superfamily	HVO_0972	Chromosome	14.2874	14.1565	13.8842	14.1093	15.2865	15.5113	15.7096	15.5025	1.39313	0.00121926
pyridoxal phosphate-dependent aminotransferase (probable aspartate aminotransferase)	HVO_0973	Chromosome	8.73687	9.59093	8.83867	9.05549	9.13306	8.99197	9.72105	9.28202	0.226536	0.552558
6,7-dimethyl-8-ribityllumazine synthase	HVO_0974	Chromosome	7.99255	9.15518	8.37657	8.5081	8.64841	8.16289	9.24534	8.68554	0.17744	0.721396
dolichyl-phosphate-mannose- proteinmannosyltransfe rase	HVO_0975	Chromosome	5.59932	6.05229	6.43162	6.02774	6.24063	6.04197	7.33451	6.53904	0.511292	0.336327
phosphoribosylaminoimidazole carboxylase, ATPase subunit	HVO_0976	Chromosome	9.02389	10.2378	9.22091	9.49422	8.3652	7.66035	8.53697	8.18751	-1.30671	0.0474136
phosphoribosylaminoimidazole carboxylase, catalytic subunit	HVO_0977	Chromosome	9.14801	10.5536	9.35976	9.68711	8.47383	8.02949	8.78073	8.42802	-1.25909	0.0616131
NADH dehydrogenase-like complex subunit A	HVO_0978	Chromosome	13.6509	14.4822	14.3803	14.1711	14.5463	14.2814	14.675	14.5009	0.329751	0.313521
NADH dehydrogenase-like complex subunit B	HVO_0979	Chromosome	14.1415	14.8833	14.7481	14.591	14.9192	14.5417	14.9895	14.8168	0.225791	0.445596
NADH dehydrogenase-like complex subunit CD	HVO_0980	Chromosome	12.3131	12.8734	12.7583	12.6482	13.0806	12.4034	13.4359	12.9733	0.325077	0.40277
NADH dehydrogenase-like complex subunit H	HVO_0981	Chromosome	13.145	13.9203	13.9037	13.6564	13.9307	13.1299	13.8884	13.6497	-0.006685	0.986257
NADH dehydrogenase-like complex subunit I	HVO_0982	Chromosome	14.2403	15.102	14.9355	14.7593	14.8443	14.161	14.5814	14.5289	-0.230392	0.524138
NADH dehydrogenase-like complex subunit J1	HVO_0983	Chromosome	13.3537	14.2841	14.1873	13.9417	14.2273	13.4197	14.1892	13.9454	0.00372867	0.99293
NADH dehydrogenase-like complex subunit J2	HVO_0984	Chromosome	13.7234	14.6816	14.3769	14.2606	14.3487	13.6064	14.2633	14.0728	-0.187799	0.636028
NADH dehydrogenase-like complex subunit K	HVO_0985	Chromosome	13.8943	14.9241	14.6394	14.4859	14.6268	14.0228	14.4949	14.3815	-0.104456	0.784725
NADH dehydrogenase-like complex subunit L	HVO_0986	Chromosome	13.0123	13.9291	13.6733	13.5382	13.8271	12.9497	13.8199	13.5322	-0.005985	0.988759
NADH dehydrogenase-like complex subunit M	HVO_0987	Chromosome	12.5967	13.4977	13.3157	13.1367	13.5373	12.6691	13.6875	13.2979	0.161258	0.720564
NADH dehydrogenase-like complex subunit N	HVO_0988	Chromosome	8.66268	9.1282	8.667	8.81929	9.01842	8.2799	9.56485	8.95439	0.135095	0.754347
conserved hypothetical protein	HVO_0989	Chromosome	6.0107	6.7809	6.37056	6.38739	8.23908	8.17159	9.02342	8.47803	2.09064	0.00405028
conserved protein	HVO_0990	Chromosome	7.50279	7.96582	7.21019	7.5596	7.59375	7.67161	7.71914	7.6615	0.1019	0.671409
CBS/parB domain protein	HVO_0991	Chromosome	11.3719	10.9478	11.1477	11.1558	11.7072	11.9877	11.6137	11.7695	0.613742	0.0209737
conserved hypothetical protein	HVO_0992	Chromosome	7.07744	6.88144	6.55387	6.83758	6.59511	6.76937	7.14294	6.83581	-0.00177357	0.994018
hypothetical protein	HVO_0993	Chromosome	5.70782	5.56158	5.8217	5.69703	5.58781	5.59376	5.96076	5.71411	0.017074	0.911636
multidrug resistance protein	HVO_0994	Chromosome	6.98792	7.43274	7.61909	7.34658	7.22585	7.15787	7.75947	7.38106	0.0344808	0.903444
membrane protein, putative	HVO_0995	Chromosome	7.89865	7.78037	7.60591	7.76164	8.42603	8.66998	8.92015	8.67205	0.910412	0.0053899
inosine monophosphate dehydrogenase	HVO_0996	Chromosome	8.29733	9.03387	8.43273	8.58798	8.76871	8.28338	7.86672	8.30627	-0.281709	0.460267
Xaa-Pro aminopeptidase, M24 family protein	HVO_0997	Chromosome	6.27391	6.74784	6.8042	6.60865	6.71315	6.56611	7.24048	6.83991	0.231262	0.431991
hypothetical protein	HVO_0998	Chromosome	5.45008	5.76925	5.98775	5.73569	5.91423	5.86359	6.50886	6.09556	0.359868	0.237644
cobyrinic acid ac-diamide synthase	HVO_0999	Chromosome	9.78184	9.52292	8.95829	9.42102	8.60615	8.20427	8.79445	8.53496	-0.886062	0.0414185
acetyl-CoA synthetase	HVO_1000	Chromosome	11.009	11.2588	11.1356	11.1344	10.5846	9.59322	9.8349	10.0042	-1.1302	0.0211869
hypothetical protein	HVO_1001	Chromosome	7.23679	6.76399	8.20233	7.40104	7.25183	7.42268	7.33164	7.33538	-0.0656573	0.885008
conserved protein, putative	HVO_1002	Chromosome	5.93337	5.63272	6.10468	5.89026	5.80824	5.82311	5.94585	5.85907	-0.0311883	0.839856
metal transporter family GufA protein	HVO_1003	Chromosome	9.87487	8.39245	8.54793	8.93842	7.62247	7.7789	8.54781	7.98306	-0.955355	0.157664
conserved hypothetical protein	HVO_1004	Chromosome	6.08568	6.76921	6.56992	6.47494	6.4169	6.36929	7.7424	6.84286	0.367927	0.497475
ABC-type transport system permease protein	HVO_1005	Chromosome	5.9985	6.43075	6.82045	6.41656	6.65751	6.4043	7.78386	6.94856	0.531993	0.335105
ABC-type transport system ATP-binding protein	HVO_1006	Chromosome	6.8613	8.14016	7.56919	7.52355	7.93062	6.9834	8.45281	7.78894	0.26539	0.664235
protein up-regulated by thyroid hormone-putative PQQ-dependent glucose dehydrogenase	HVO_1007	Chromosome	6.33636	6.70554	6.52554	6.52248	6.84436	7.00264	7.59674	7.14791	0.625431	0.0685106
dehydrogenase, probable, putative	HVO_1008	Chromosome	6.02215	6.10128	6.23013	6.11785	6.38777	6.38748	7.08787	6.62104	0.503187	0.105236
probable oxidoreductase (aldo-keto reductase family protein)	HVO_1009	Chromosome	8.27292	8.868	8.34768	8.4962	9.291	9.39176	9.95847	9.54708	1.05088	0.0198023
conserved hypothetical protein	HVO_1010	Chromosome	5.5594	5.62568	5.89354	5.69287	5.77546	5.79541	6.83232	6.1344	0.441526	0.291469
selT/selW/selH selenoprotein domain, putative	HVO_1011	Chromosome	6.35289	6.59539	7.05698	6.66842	6.98356	6.85047	7.95137	7.2618	0.593382	0.215572
conserved hypothetical protein	HVO_1012	Chromosome	7.65759	7.88459	7.68148	7.74122	7.45253	7.52496	7.49586	7.49112	-0.250104	0.0290107
heme synthase	HVO_1013	Chromosome	10.8747	11.3215	11.009	11.0684	11.1617	10.657	10.6298	10.8162	-0.252258	0.3112
cox-type terminal oxidase subunit II	HVO_1014	Chromosome	10.045	10.9322	10.5684	10.5152	10.8788	10.6417	11.4551	10.9918	0.47665	0.248279
glycerol-3-phosphate cytidyltransferase	HVO_1015	Chromosome	7.43875	7.91799	7.51778	7.62484	7.37984	7.54776	7.74236	7.55665	-0.068185	0.726369
Mov34-MPN-PAD-1 superfamily	HVO_1016	Chromosome	6.33119	7.14282	6.17781	6.55061	6.17472	6.10184	6.26604	6.18087	-0.36974	0.289582
fructosamine kinase	HVO_1017	Chromosome	5.70786	5.99824	6.26675	5.99095	6.05114	5.90188	6.82445	6.25916	0.268205	0.459832
conserved protein	HVO_1018	Chromosome	9.93721	10.8245	10.6658	10.4758	10.3204	9.59088	10.3773	10.0962	-0.379614	0.36574
phospholipase D	HVO_1019	Chromosome	5.41708	5.78653	5.99074	5.73145	5.91896	5.75981	6.74176	6.14017	0.408723	0.304764
PBS lyase HEAT-like repeat domain protein	HVO_1020	Chromosome	9.22439	10.057	9.62026	9.63388	9.73392	9.41212	9.95062	9.69889	0.0650055	0.831836
hydrolase, carbon-nitrogen family	HVO_1021	Chromosome	5.74566	5.97551	6.00194	5.9077	5.74685	5.74026	5.98341	5.82351	-0.084194	0.501524
nadh-dependent flavin oxidoreductase	HVO_1022	Chromosome	7.30766	7.89116	7.19759	7.46547	7.46776	7.48938	6.79211	7.24975	-0.215715	0.530073
conserved hypothetical protein	HVO_1023	Chromosome	6.77967	6.71373	6.79587	6.76309	6.97672	7.43148	7.84774	7.41865	0.655555	0.0604652
Domain of unknown function, putative	HVO_1024	Chromosome	6.12476	6.31698	6.31446	6.25207	6.20591	6.38697	7.21024	6.60104	0.34897	0.330787
acetyl-CoA C-acyltransferase	HVO_1025	Chromosome	8.21834	8.99186	8.47309	8.5611	8.6526	8.37316	8.87155	8.63244	0.0713398	0.80427
conserved hypothetical protein	HVO_1026	Chromosome	6.5628	7.0175	6.99618	6.85883	6.51368	6.6528	6.61123	6.59257	-0.266255	0.158405
twin arginine translocation system subunit TatAo	HVO_1027	Chromosome	9.04814	9.21897	10.0527	9.43994	9.43982	9.86686	10.1612	9.82262	0.382684	0.364478
short-chain family oxidoreductase	HVO_1028	Chromosome	8.83256	8.65763	9.57165	9.02061	8.4557	8.66649	7.51166	8.21129	-0.809325	0.148029
conserved hypothetical protein	HVO_1030	Chromosome	6.13754	6.23173	6.45696	6.27541	6.04968	5.98213	5.9965	6.00944	-0.265976	0.0517392
thioredoxin reductase	HVO_1031	Chromosome	7.98538	8.457	8.29264	8.24501	8.52074	8.30094	9.21542	8.67903	0.434024	0.231967
methyltransferase	HVO_1032	Chromosome	5.34795	5.60898	5.60983	5.52225	5.43064	5.4261	5.86951	5.57542	0.053167	0.771314
type IV pilus biogenesis complex membrane subunit	HVO_1033	Chromosome	6.60323	6.41388	6.35862	6.45858	6.60835	6.58948	7.06506	6.7543	0.29572	0.161092
type IV pilus biogenesis complex ATPase subunit	HVO_1034	Chromosome	10.0754	9.75301	9.80694	9.87845	10.2299	10.2756	10.1896	10.2317	0.353288	0.0263294
conserved hypothetical protein	HVO_1035	Chromosome	8.61057	8.86342	9.07616	8.85005	9.18787	9.26259	9.46124	9.3039	0.453849	0.044829
dsbh domain containing protein	HVO_1036	Chromosome	6.25039	6.72493	7.53443	6.83658	7.34051	7.42763	7.95998	7.57604	0.739459	0.154528
conserved hypothetical protein	HVO_1037	Chromosome	7.4003	7.04023	6.67934	7.03996	6.92366	7.48696	6.70933	7.03999	3.03e-05	0.999927
uracil DNA glycosylase	HVO_1038	Chromosome	7.40488	7.86266	6.96651	7.41135	7.04094	7.28418	6.48237	6.93583	-0.47552	0.247074
metallo-beta-lactamase superfamily protein	HVO_1039	Chromosome	5.81283	6.14612	6.52897	6.16264	6.50983	6.68176	7.6599	6.9505	0.787859	0.129523
DnaJ domain protein	HVO_1040	Chromosome	8.21564	8.37262	8.55134	8.37987	8.98526	8.92447	9.5373	9.14901	0.769143	0.0241733
probable metallo-beta-lactamase family hydrolase	HVO_1041	Chromosome	6.08664	6.39291	6.68175	6.3871	6.39663	6.37244	7.01741	6.59549	0.208392	0.486549
DNA-directed RNA polymerase subunit L	HVO_1042	Chromosome	9.17853	9.71706	10.4848	9.79345	10.2348	10.6091	10.8689	10.5709	0.777462	0.138754
Protein of unknown function (DUF1684) superfamily	HVO_1043	Chromosome	7.45988	7.45865	8.49026	7.80293	8.15843	8.24456	9.19658	8.53319	0.730263	0.201502
imidazoleglycerol phosphate synthase, cyclase subunit	HVO_1044	Chromosome	8.6641	8.90377	8.43768	8.66851	8.41132	8.74632	8.69168	8.61644	-0.0520723	0.774562
hypothetical protein	HVO_1045	Chromosome	8.77007	8.60887	10.4714	9.28346	9.19799	9.17851	9.0893	9.15527	-0.128188	0.840422
hypothetical protein	HVO_1046	Chromosome	10.6204	10.961	11.45	11.0105	10.952	11.0387	10.6936	10.8948	-0.115681	0.681782
NADPH:quinone reductase	HVO_1047	Chromosome	6.34804	7.3668	6.85303	6.85596	6.64737	6.44107	6.9772	6.68855	-0.167409	0.641542
phosphoribosylformylglycinamidine synthase II	HVO_1048	Chromosome	8.3035	10.1441	9.02289	9.15684	8.11768	7.06381	7.98733	7.72294	-1.4339	0.0851447
PHP domain protein	HVO_1049	Chromosome	8.64797	9.04633	8.5419	8.7454	8.31424	8.08328	8.2298	8.20911	-0.536295	0.0329758
asparagine synthetase	HVO_1050	Chromosome	9.55364	9.77681	9.37702	9.56916	9.09634	8.7769	9.11207	8.9951	-0.574054	0.0225807
Mut/nudix family protein	HVO_1051	Chromosome	7.08379	7.7274	8.16121	7.65747	7.93026	7.41379	8.92441	8.08949	0.432019	0.470527
transcription initiation factor TFB	HVO_1052	Chromosome	9.00348	9.04543	8.91686	8.98859	10.5589	9.98714	10.7229	10.423	1.43439	0.00316666
aspartyl-tRNA(Asn) amidotransferase subunit C	HVO_1053	Chromosome	9.46328	10.2055	10.0294	9.89941	9.95285	9.47002	9.52852	9.65046	-0.248946	0.409801
aspartyl-tRNA(Asn) amidotransferase subunit A	HVO_1054	Chromosome	8.97028	9.86469	9.39655	9.41051	9.42442	8.95557	9.63392	9.33797	-0.0725362	0.835315
Trk potassium uptake system protein	HVO_1055	Chromosome	9.83125	10.5673	10.6442	10.3476	10.3752	9.84318	10.3017	10.1734	-0.174195	0.601871
TRK potassium uptake system protein TrkH	HVO_1056	Chromosome	7.09171	7.94567	7.88645	7.64128	7.69812	7.08554	7.60215	7.46194	-0.17934	0.620427
Trk system potassium uptake protein TrkH	HVO_1057	Chromosome	8.2028	8.31911	8.17413	8.23201	8.13638	7.91545	6.92673	7.65952	-0.572494	0.201103
potassium uptake protein TrkA	HVO_1058	Chromosome	9.00729	9.64259	9.18181	9.27723	9.84433	9.21867	9.4126	9.49187	0.21464	0.463029
conserved hypothetical protein	HVO_1059	Chromosome	8.41436	9.06864	8.57364	8.68555	9.59209	9.13364	9.11145	9.27906	0.59351	0.0778136
conserved hypothetical protein	HVO_1060	Chromosome	5.47373	5.41006	5.76983	5.55121	5.5634	5.48781	6.15343	5.73488	0.183676	0.483019
thioredoxin reductase	HVO_1061	Chromosome	6.51484	7.80917	7.38709	7.23703	7.15373	6.72251	7.87526	7.2505	0.0134672	0.98013
phosphopantothenoylcysteine decarboxylase/phosphopantothenate--cysteine ligase	HVO_1062	Chromosome	6.83361	7.30855	7.61801	7.25339	7.36297	7.27302	8.42039	7.68546	0.432066	0.375114
Na(+):H(+) antiporter	HVO_1063	Chromosome	6.65311	7.16353	7.11849	6.97838	6.93293	6.68135	7.96291	7.1924	0.214015	0.640757
Na(+)/H(+) antiporter subunit F	HVO_1064	Chromosome	8.86294	9.35629	8.51615	8.91179	8.77745	8.49848	9.6759	8.98395	0.0721523	0.87512
multiple resistance/pH regulation related protein E	HVO_1065	Chromosome	10.5607	10.9338	10.7847	10.7597	10.9096	10.5182	11.8432	11.0903	0.330608	0.462913
NADH-ubiquinone/plastoquinone family protein	HVO_1066	Chromosome	10.039	10.6356	10.3234	10.3327	10.3682	9.6509	10.9088	10.3093	-0.0233743	0.956529
Na(+)/H(+) antiporter subunit C	HVO_1067	Chromosome	10.9421	11.5912	11.413	11.3155	11.6363	11.0145	12.0899	11.5802	0.26478	0.510489
Multisubunit Na+/H+ antiporter, MnhA and MnhB subunits	HVO_1068	Chromosome	8.71922	9.63172	8.86061	9.07052	9.12888	8.39092	9.50348	9.00776	-0.0627563	0.891695
Na(+)/H(+) antiporter subunit A	HVO_1069	Chromosome	10.2277	10.7306	10.5656	10.508	10.6944	10.0754	10.8503	10.5401	0.032068	0.914071
DNA binding protein putative transcriptional regulator	HVO_1070	Chromosome	5.92049	5.82449	5.9433	5.89609	5.86725	6.07283	6.34524	6.09511	0.199018	0.236776
hypothetical protein	HVO_1071	Chromosome	5.73859	5.81392	5.8304	5.79431	5.74042	6.03496	6.63667	6.13735	0.343043	0.265551
Adenine phosphoribosyltransferase	HVO_1072	Chromosome	9.92836	10.5362	10.4243	10.2963	9.48991	9.62376	10.4216	9.84509	-0.451212	0.26178
DJ-1/PfpI/ThiJ superfamily protein	HVO_1073	Chromosome	7.52503	7.99235	7.60279	7.70672	7.32036	7.3912	7.69111	7.46756	-0.239163	0.263254
HNH endonuclease domain protein	HVO_1074	Chromosome	8.30011	8.34397	8.27915	8.30775	8.50653	8.70454	8.58424	8.59844	0.290693	0.00870917
conserved hypothetical protein	HVO_1075	Chromosome	6.63905	6.57149	6.39486	6.53513	6.60293	6.62177	7.2833	6.836	0.300868	0.270102
sugar nucleotidyltransferase	HVO_1076	Chromosome	9.47085	9.34868	9.30562	9.37505	9.83371	10.0681	9.717	9.87294	0.497893	0.0121675
conserved protein	HVO_1077	Chromosome	7.04596	7.3355	7.55582	7.31243	7.42615	7.3495	8.34157	7.70574	0.393311	0.32548
sulfate adenylyltransferase small subunit	HVO_1079	Chromosome	13.8239	14.2285	13.8642	13.9722	13.7352	14.0502	13.3322	13.7058	-0.266379	0.337032
conserved hypothetical protein	HVO_1080	Chromosome	12.7177	12.7765	12.5924	12.6956	13.2668	13.8301	13.3834	13.4935	0.797877	0.0114042
glutaredoxin homolog	HVO_1081	Chromosome	9.11942	8.89985	8.42188	8.81372	8.61618	9.26109	9.62897	9.16875	0.355031	0.380548
orotate phosphoribosyltransferase homolog	HVO_1082	Chromosome	7.18463	7.77387	7.61168	7.52339	7.37553	7.27463	8.81062	7.82026	0.296868	0.602798
glucose dehydrogenase	HVO_1083	Chromosome	9.875	10.4156	10.8093	10.3666	9.56806	9.70427	11.4769	10.2497	-0.116893	0.870323
adenylosuccinate lyase	HVO_1084	Chromosome	7.10381	8.88372	7.90036	7.96263	7.24124	6.80579	8.15916	7.40206	-0.560564	0.437886
bifunctional purine biosynthesis protein PurH	HVO_1085	Chromosome	8.40524	10.0277	9.44399	9.2923	7.9886	7.63943	8.4105	8.01284	-1.27946	0.0711544
PcrB protein homolog	HVO_1086	Chromosome	8.22687	8.68088	9.6945	8.86741	9.19174	9.31164	10.4666	9.65667	0.789259	0.254992
uspA domain protein	HVO_1087	Chromosome	11.3716	11.5105	11.5615	11.4812	11.617	12.8084	12.8796	12.435	0.953817	0.082304
folylpolyglutamate synthase / 7,8-dihydropteroate reductase / dihydropteroate synthase	HVO_1088	Chromosome	6.71868	6.74952	6.62524	6.69782	6.57921	6.93604	7.3741	6.96311	0.265297	0.318207
Protein of unknown function (DUF833) superfamily	HVO_1089	Chromosome	5.94748	6.14205	6.12093	6.07015	6.04061	5.95031	6.84342	6.27811	0.207956	0.513605
transcription repressor CinR	HVO_1090	Chromosome	9.28	9.88459	9.70455	9.62304	9.68919	10.0961	10.0813	9.95551	0.332465	0.210784
proteasome alpha subunit	HVO_1091	Chromosome	12.1107	12.507	12.4437	12.3538	12.7898	13.0404	13.3713	13.0672	0.713384	0.0267399
ribonuclease P protein component 2	HVO_1092	Chromosome	9.77562	10.1337	10.1011	10.0035	10.1556	10.1235	10.536	10.2717	0.268223	0.200094
protein-L-isoaspartate O-methyltransferase	HVO_1093	Chromosome	7.81142	8.43273	8.19747	8.14721	8.4518	8.39588	9.30841	8.7187	0.571489	0.174341
ribonuclease P protein component 3	HVO_1094	Chromosome	6.45262	6.98253	6.90954	6.78157	6.83425	6.48921	8.25711	7.19352	0.411957	0.506946
conserved hypothetical protein	HVO_1095	Chromosome	11.1558	11.6578	11.513	11.4422	11.9117	11.6702	11.8132	11.7984	0.356146	0.0968222
Peptidase M20-M25-M40 superfamily	HVO_1096	Chromosome	8.29107	9.18925	8.58081	8.68705	9.18866	7.99055	8.48633	8.55518	-0.131865	0.777818
diaminopimelate epimerase	HVO_1097	Chromosome	7.77923	8.37323	8.23173	8.12806	8.73588	7.83214	8.69247	8.42016	0.292101	0.444265
diaminopimelate decarboxylase	HVO_1098	Chromosome	8.68788	9.48868	9.06516	9.08057	9.78034	8.97635	9.50596	9.42088	0.340314	0.361233
23,4, 5-tetrahydropyridine-2-carboxylateN-succinyl transferase	HVO_1099	Chromosome	11.5137	11.9508	11.8605	11.775	12.6125	12.3731	12.7611	12.5822	0.80724	0.00987439
dihydrodipicolinate reductase	HVO_1100	Chromosome	11.1088	11.453	11.1758	11.2459	11.9953	11.6561	12.4549	12.0354	0.789558	0.0360579
dihydrodipicolinate synthase	HVO_1101	Chromosome	9.92468	10.1775	9.74455	9.94889	10.561	10.5565	10.9222	10.6799	0.731002	0.0138101
Uncharacterized conserved protein	HVO_1102	Chromosome	9.09988	9.14336	9.67417	9.3058	9.07093	9.56479	9.69965	9.44512	0.13932	0.627761
membrane protein, putative	HVO_1103	Chromosome	9.41626	9.52248	9.30976	9.41617	10.1598	10.1609	10.2133	10.178	0.761835	0.0002835
hypothetical protein	HVO_1104	Chromosome	5.37071	5.49643	5.6635	5.51021	5.46486	5.39619	6.22281	5.69462	0.184409	0.543504
tRNA-guanine transglycosylase	HVO_1105	Chromosome	5.76752	5.7606	5.93091	5.81968	5.55676	5.66986	6.10825	5.77829	-0.0413878	0.826739
ISH8-type transposase	HVO_1106	Chromosome	13.7788	13.1682	13.7077	13.5516	10.8593	11.3806	9.68473	10.6416	-2.90998	0.00563235
conserved protein	HVO_1107	Chromosome	8.52733	8.76452	8.88457	8.72547	8.73044	8.7332	8.77476	8.74613	0.0206603	0.854873
RNA modification ribonucleoprotein complex protein Gar1	HVO_1108	Chromosome	7.53573	8.45299	8.42932	8.13935	8.31976	8.0899	9.013	8.47422	0.334878	0.45992
SRP19 protein	HVO_1109	Chromosome	7.39775	8.53808	7.60269	7.84617	7.58548	7.50727	8.18595	7.75957	-0.0866091	0.843501
ABC-type transport system periplasmic substrate-binding protein (probable substrate iron-III)	HVO_1110	Chromosome	10.0188	11.499	11.2629	10.9269	11.1142	10.4419	10.9721	10.8427	-0.084178	0.87513
ABC-type transport system permease protein (probable substrate iron-III)	HVO_1111	Chromosome	7.13525	8.33888	7.67013	7.71475	7.70887	7.18308	7.16409	7.35201	-0.362739	0.406358
ABC-type transport system ATP-binding protein (probable substrate iron-III)	HVO_1112	Chromosome	6.07213	6.85115	7.01971	6.64766	6.9191	6.62901	7.584	7.04404	0.396376	0.384515
cell division protein FtsZ	HVO_1113	Chromosome	7.02442	6.9526	7.29199	7.08967	7.14403	7.31782	7.79735	7.41973	0.330061	0.209556
Uncharacterized conserved protein	HVO_1114	Chromosome	6.70155	6.8635	6.94852	6.83786	7.94274	8.28188	8.68665	8.30376	1.4659	0.00295608
conserved hypothetical protein	HVO_1115	Chromosome	10.5842	10.4865	10.3398	10.4702	9.71399	11.0145	10.676	10.4682	-0.00201267	0.996188
conserved hypothetical protein	HVO_1116	Chromosome	10.9501	10.9159	10.6104	10.8255	10.1312	11.2564	11.7945	11.0607	0.235193	0.663679
bacterio-opsin activator-like protein	HVO_1117	Chromosome	11.0885	11.3471	10.8394	11.0917	11.1033	12.0108	12.2597	11.7913	0.699599	0.140017
conserved hypothetical protein	HVO_1118	Chromosome	10.3857	10.5312	10.1317	10.3495	9.94811	10.8364	10.8345	10.5397	0.190119	0.582113
halocyanin	HVO_1119	Chromosome	9.1966	9.23942	8.97911	9.13838	8.49175	9.21691	9.11844	8.94237	-0.19601	0.461621
conserved hypothetical protein	HVO_1120	Chromosome	10.443	10.5838	10.6155	10.5475	10.6817	11.607	11.7371	11.3419	0.794453	0.0775545
coenzyme PQQ synthesis protein E homolog	HVO_1121	Chromosome	10.8264	10.7105	10.6264	10.7211	10.8328	12.1426	12.0022	11.6592	0.938096	0.0888382
hypothetical protein	HVO_1122	Chromosome	8.01	8.23867	7.87066	8.03977	7.40095	8.60933	6.43602	7.4821	-0.557673	0.431259
thioredoxin-disulfide reductase	HVO_1123	Chromosome	8.68388	9.06244	8.67915	8.80849	8.51368	8.76783	8.5935	8.625	-0.183485	0.281419
conserved protein	HVO_1124	Chromosome	7.15769	7.44232	8.17879	7.59294	7.62987	7.42909	8.72703	7.92867	0.33573	0.542721
cysteinyl-tRNA synthetase	HVO_1125	Chromosome	8.80619	9.60482	9.40205	9.27102	9.17154	8.95767	9.87517	9.3348	0.0637755	0.870276
transducer protein HemAT	HVO_1126	Chromosome	6.37619	6.96716	7.5208	6.95472	7.01976	6.80526	8.39987	7.4083	0.453579	0.491099
conserved hypothetical protein	HVO_1127	Chromosome	5.73776	6.23734	6.70467	6.22659	6.31395	6.23907	7.47999	6.67767	0.451081	0.408689
chelatase	HVO_1128	Chromosome	6.80111	7.77553	7.4974	7.35801	7.42134	7.14762	7.51457	7.36118	0.00316173	0.992351
conserved hypothetical protein	HVO_1129	Chromosome	5.79701	6.32341	6.16934	6.09659	6.29972	6.21903	7.42332	6.64736	0.550769	0.258902
hypothetical protein	HVO_1130	Chromosome	9.44762	9.64525	9.84161	9.64483	10.8203	11.2034	12.0543	11.3594	1.71452	0.0109188
Protein of unknown function (DUF343) superfamily	HVO_1131	Chromosome	9.35767	9.94797	9.9198	9.74181	9.62512	10.0961	10.1455	9.95558	0.21377	0.447203
adenylosuccinate synthetase	HVO_1132	Chromosome	8.86451	10.1751	9.82482	9.62147	9.01791	8.32323	9.41138	8.9175	-0.703965	0.235493
conserved protein	HVO_1133	Chromosome	11.0854	11.4923	11.4782	11.352	12.1255	12.1622	12.6944	12.3274	0.975385	0.0126974
conserved hypothetical protein	HVO_1134	Chromosome	5.90822	5.6184	5.59798	5.7082	5.55989	5.561	5.75753	5.62614	-0.0820611	0.530991
conserved hypothetical protein	HVO_1135	Chromosome	7.80904	8.20909	8.12379	8.04731	8.57739	8.92731	9.27751	8.92741	0.880099	0.0202813
CDP-alcohol phosphatidyltransferase	HVO_1136	Chromosome	6.08814	6.33167	7.1661	6.52864	6.69487	6.84968	7.83662	7.12706	0.598419	0.284075
trk active potasium channel	HVO_1137	Chromosome	5.66667	5.94213	6.25388	5.95422	6.15513	6.11536	6.76415	6.34488	0.390655	0.221349
cox-type terminal oxidase subunit III	HVO_1138	Chromosome	11.3643	12.1449	12.0025	11.8372	12.353	12.0549	12.7462	12.3847	0.547428	0.154738
farnesyl-diphosphate farnesyltransferase	HVO_1139	Chromosome	10.7465	10.7585	10.658	10.721	11.5075	11.446	11.6012	11.5183	0.797232	0.000132782
acyl-CoA dehydrogenase	HVO_1140	Chromosome	8.52317	8.50866	8.64931	8.56038	8.58821	8.90611	9.92949	9.14127	0.580886	0.226786
DNA binding putative transcriptional regulator	HVO_1141	Chromosome	7.04501	7.01884	7.64501	7.23629	7.04909	7.20829	7.51982	7.25906	0.0227733	0.930929
conserved hypothetical protein	HVO_1142	Chromosome	6.28371	7.15181	7.0347	6.82341	6.73552	6.77605	8.39226	7.30128	0.477873	0.476935
CDP-diacylglycerol-serine O phosphatidyltransferase	HVO_1143	Chromosome	8.26666	8.75973	8.74344	8.58994	8.28497	8.34932	8.64381	8.42603	-0.163911	0.449697
halocyanin	HVO_1144	Chromosome	8.25466	8.77459	8.23924	8.42283	9.53153	9.6852	9.78206	9.66627	1.24343	0.00284316
ribosomal protein S3a.eR	HVO_1145	Chromosome	13.4896	13.8976	13.9546	13.7806	14.0969	14.3945	15.072	14.5211	0.740562	0.083953
conserved hypothetical protein	HVO_1146	Chromosome	13.3725	13.8746	13.9314	13.7262	14.0885	14.2444	14.9982	14.4437	0.717511	0.0969777
conserved hypothetical protein	HVO_1147	Chromosome	10.3491	10.7757	11.0742	10.733	10.665	10.3948	12.242	11.1006	0.367573	0.58119
ribosomal protein S15	HVO_1148	Chromosome	12.3799	12.6837	12.6927	12.5854	12.4553	12.6816	13.7583	12.9651	0.379629	0.411964
IS200-type transposase	HVO_1150	Chromosome	13.3187	12.9946	12.935	13.0828	13.6179	13.7427	13.8948	13.7518	0.669047	0.00959849
conserved hypothetical protein	HVO_1153	Chromosome	9.29757	9.0394	8.78069	9.03922	9.22588	9.65853	8.86088	9.24843	0.209211	0.488597
conserved hypothetical protein	HVO_1154	Chromosome	5.74593	5.94289	6.17201	5.95361	6.10497	5.96312	7.07128	6.37979	0.42618	0.312737
conserved hypothetical protein	HVO_1155	Chromosome	5.54185	5.91546	6.04413	5.83381	6.14733	5.98793	7.03637	6.39054	0.55673	0.196171
hypothetical protein (TBD)	HVO_1156	Chromosome	5.7014	5.91766	6.24963	5.95623	6.41978	6.14778	7.27185	6.61314	0.656906	0.154062
conserved hypothetical protein	HVO_1157	Chromosome	5.56417	5.73649	6.13344	5.81137	5.80072	5.63899	6.70935	6.04969	0.23832	0.557955
conserved hypothetical protein	HVO_1158	Chromosome	6.4664	6.68562	7.16512	6.77238	7.06075	6.86257	7.61722	7.18018	0.407801	0.253385
type IV pilus biogenesis complex membrane subunit	HVO_1159	Chromosome	9.16707	9.11624	9.28536	9.18956	9.28	9.18543	9.27696	9.24746	0.0579043	0.381439
type IV pilus biogenesis complex ATPase subunit	HVO_1160	Chromosome	8.501	8.37552	7.77394	8.21682	8.15294	8.04614	6.923	7.70736	-0.509463	0.323551
twin arginine translocation system subunit TatAt	HVO_1162	Chromosome	9.77104	10.1534	9.94113	9.95519	10.4185	10.8888	10.4989	10.6021	0.64687	0.023939
peroxiredoxin homolog	HVO_1163	Chromosome	6.52609	7.34175	7.0036	6.95714	7.08103	7.2971	7.80163	7.39325	0.436108	0.243001
HD domain protein	HVO_1164	Chromosome	7.06729	6.98334	7.11849	7.05637	7.09584	7.16481	7.80125	7.35396	0.297592	0.261753
small conductance mechanosensitive ion channel	HVO_1165	Chromosome	9.25979	9.79738	9.16737	9.40818	10.1966	9.88564	10.2508	10.111	0.702829	0.0363505
Predicted RNA-binding protein containing KH domain, possibly ribosomal protein	HVO_1166	Chromosome	9.72519	10.2228	9.8394	9.92913	10.6294	10.3671	10.9611	10.6525	0.723382	0.0339672
ribonuclease P protein component 4	HVO_1167	Chromosome	6.06714	6.15256	6.47314	6.23095	6.35456	6.25602	7.2025	6.60436	0.373411	0.314403
glycosyl transferase, group 1 family protein	HVO_1168	Chromosome	8.89542	9.53781	9.09752	9.17692	8.94581	8.59116	8.8651	8.80069	-0.376229	0.159322
glycosyltransferase	HVO_1169	Chromosome	6.03618	6.46625	6.46865	6.32369	6.1704	6.00419	6.7866	6.3204	-0.003295	0.991112
glycine-rich protein	HVO_1170	Chromosome	7.95718	8.41284	8.23469	8.20157	8.28156	8.44709	9.30325	8.6773	0.475732	0.238007
hypothetical protein	HVO_1171	Chromosome	8.6533	8.95023	8.3095	8.63768	8.29127	8.36595	8.67949	8.44557	-0.192106	0.43191
UDP-glucose 4-epimerase	HVO_1172	Chromosome	9.87256	10.3354	10.1757	10.1279	10.3636	10.4603	9.8417	10.2219	0.0939593	0.709988
SpoU-like RNA methylase	HVO_1173	Chromosome	6.76283	6.94105	6.9861	6.89666	6.86882	6.83008	7.68407	7.12766	0.231	0.465509
TFIIE alpha subunit	HVO_1174	Chromosome	8.73472	9.18103	8.80138	8.90571	8.79929	8.88444	8.84433	8.84269	-0.0630218	0.678366
conserved protein	HVO_1175	Chromosome	6.81862	7.50539	6.72204	7.01535	6.93957	6.81678	7.13746	6.96461	-0.0507459	0.856775
lipoprotein, putative	HVO_1176	Chromosome	8.10343	8.76542	8.06837	8.31241	8.24481	8.40448	8.75174	8.46701	0.154604	0.599716
cinA N-terminal domain protein	HVO_1177	Chromosome	5.93087	6.29153	6.55964	6.26068	6.32491	6.34626	7.45148	6.70755	0.44687	0.34138
hypothetical protein	HVO_1178	Chromosome	7.33862	7.55599	6.86916	7.25459	7.28083	7.66406	7.79235	7.57908	0.324491	0.271062
ATP-NAD kinase	HVO_1179	Chromosome	6.64344	7.07259	7.28603	7.00069	7.15377	7.00854	7.85318	7.33849	0.337806	0.353341
4-carboxymuconolactone decarboxylase domain protein	HVO_1180	Chromosome	8.52417	7.9781	8.4493	8.31719	8.11241	8.55789	7.89006	8.18679	-0.130403	0.642721
transcription regulator (homolog to phosphate uptake regulator)	HVO_1181	Chromosome	10.481	11.1321	10.8633	10.8255	11.0013	11.0768	10.1667	10.7482	-0.0772113	0.835029
hypothetical protein	HVO_1182	Chromosome	9.74558	10.0435	9.98526	9.92479	9.68127	9.65301	9.06556	9.46661	-0.458177	0.106199
conserved hypothetical protein	HVO_1183	Chromosome	6.18977	6.41103	6.71993	6.44024	6.45821	6.57816	7.4749	6.83709	0.396846	0.327084
membrane protein NosY precursor	HVO_1184	Chromosome	5.72483	5.50624	5.37535	5.53547	5.58075	5.62971	5.95457	5.72168	0.186206	0.296979
conserved hypothetical protein	HVO_1185	Chromosome	7.49996	8.20408	7.72512	7.80972	8.21958	8.57883	8.10912	8.30251	0.49279	0.121545
conserved hypothetical protein	HVO_1186	Chromosome	9.62854	9.40903	9.39912	9.47889	9.00688	10.6358	10.4717	10.0381	0.559239	0.345322
conserved hypothetical protein	HVO_1187	Chromosome	10.3675	10.1408	10.0219	10.1767	9.99504	10.7583	10.6134	10.4556	0.278842	0.335668
conserved hypothetical protein	HVO_1188	Chromosome	6.6284	6.6059	6.7201	6.65147	7.20318	7.24792	7.43014	7.29375	0.642277	0.00116872
Betaine aldehyde dehydrogenase	HVO_1189	Chromosome	11.1756	10.9912	10.825	10.9973	13.0126	13.3138	12.9239	13.0834	2.08615	0.000178487
bacterio-opsin activator-like protein	HVO_1190	Chromosome	7.76247	8.16853	7.78763	7.90621	8.33228	8.51672	8.81541	8.5548	0.648596	0.0280764
proline dehydrogenase	HVO_1191	Chromosome	6.29513	6.78567	6.56109	6.5473	9.23721	9.38938	9.71977	9.44879	2.90149	0.000133782
ABC-type transport system periplasmic substrate-binding protein (probable substrate branched-chain amino acids)	HVO_1192	Chromosome	6.37016	6.89415	6.6918	6.65204	10.0705	9.08502	9.89938	9.68498	3.03294	0.000874652
ABC-type transport system permease protein (probable substrate branched-chain amino acids)	HVO_1193	Chromosome	6.36314	6.55596	6.74235	6.55382	9.49539	8.48496	8.90123	8.96053	2.40671	0.00153806
ABC-type transport system permease protein (probable substrate branched-chain amino acids)	HVO_1194	Chromosome	6.41336	6.58337	6.66797	6.5549	9.44222	8.48584	8.70022	8.87609	2.32119	0.00148893
ABC-type transport system ATP-binding protein (probable substrate branched-chain amino acids)	HVO_1195	Chromosome	7.38207	6.974	7.34672	7.23426	9.14761	8.52368	8.88592	8.8524	1.61814	0.00191752
ABC-type transport system ATP-binding protein (probable substrate branched-chain amino acids)	HVO_1196	Chromosome	5.69602	5.76842	6.06068	5.84171	6.08327	5.76834	6.97163	6.27441	0.432702	0.315179
conserved hypothetical protein	HVO_1197	Chromosome	11.6626	11.5544	11.3935	11.5368	11.5924	12.724	12.2384	12.1849	0.648106	0.126775
uspA domain protein	HVO_1198	Chromosome	11.0903	10.9984	10.898	10.9956	11.1046	12.3146	12.6319	12.017	1.02145	0.0947659
acyl-CoA dehydrogenase	HVO_1199	Chromosome	7.13034	7.24917	7.36072	7.24674	7.05778	7.29697	8.34107	7.56528	0.318532	0.469986
fla cluster protein FlaD2	HVO_1200	Chromosome	6.84798	6.73434	6.91693	6.83308	6.91125	7.49761	7.24633	7.2184	0.385313	0.09637
sensor histidine kinase	HVO_1201	Chromosome	6.84969	6.79131	7.41869	7.0199	7.2205	7.23418	7.81064	7.42178	0.401881	0.223227
conserved hypothetical protein	HVO_1202	Chromosome	5.69059	5.72695	6.2714	5.89631	5.82749	5.83199	6.88781	6.18243	0.286118	0.513554
fla cluster protein FlaD1	HVO_1203	Chromosome	5.99499	6.14753	6.43501	6.19251	6.20861	6.28744	7.07422	6.52342	0.330912	0.338906
hypothetical protein	HVO_1204	Chromosome	5.95197	5.40236	5.59826	5.65086	5.54002	5.72995	5.51892	5.5963	-0.0545628	0.769844
taxis cluster protein CheD	HVO_1205	Chromosome	5.36184	5.54251	5.76091	5.55508	5.54692	5.48758	6.14787	5.72746	0.172375	0.512992
taxis cluster protein CheC	HVO_1206	Chromosome	6.14757	6.31974	6.08471	6.18401	6.12186	6.26625	6.24078	6.20963	0.0256223	0.773374
response regulator CheY	HVO_1207	Chromosome	7.91963	8.17996	7.62297	7.90752	7.81351	7.84047	6.81155	7.48851	-0.419009	0.326263
conserved hypothetical protein	HVO_1208	Chromosome	6.98121	7.68131	7.24589	7.3028	7.52881	7.7105	8.56355	7.93429	0.631485	0.170724
conserved hypothetical protein	HVO_1209	Chromosome	7.87345	7.75258	7.40397	7.67667	7.51271	8.27057	7.98225	7.92184	0.245175	0.402175
flagellin A1	HVO_1210	Chromosome	8.37627	8.42028	8.5573	8.45129	8.43727	8.61033	9.40237	8.81666	0.365373	0.293013
flagellin A2	HVO_1211	Chromosome	7.51748	7.61893	8.04609	7.7275	7.54298	7.7074	7.93772	7.72937	0.0018649	0.992948
KaiC-type circadian regulator CirA	HVO_1212	Chromosome	9.90923	9.73355	9.49278	9.71185	10.1051	10.3533	10.3	10.2528	0.540945	0.0190969
fla cluster protein FlaCE	HVO_1213	Chromosome	7.02081	6.558	6.66097	6.7466	6.61997	6.92506	6.29651	6.61385	-0.132748	0.593799
fla cluster protein FlaF	HVO_1214	Chromosome	6.37226	6.37647	6.51742	6.42205	6.55465	6.54456	7.1003	6.73317	0.311119	0.176312
fla cluster protein FlaG	HVO_1215	Chromosome	6.744	6.45302	6.65443	6.61715	6.56493	6.70302	6.6905	6.65281	0.0356641	0.730907
fla cluster protein FlaH	HVO_1216	Chromosome	5.9486	5.97244	6.5474	6.15615	6.12988	5.98421	7.3816	6.49856	0.342416	0.518961
flagella biogenesis protein FlaI (probable flagellin secretion system protein FlaI)	HVO_1217	Chromosome	6.4282	6.42886	6.46352	6.44019	6.54516	6.50151	7.25547	6.76738	0.32719	0.252078
flagella biogenesis protein FlaJ (probable flagellin secretion system protein FlaJ)	HVO_1218	Chromosome	6.55174	6.66413	7.04718	6.75435	6.73319	6.62129	7.51089	6.95512	0.200771	0.561403
chemotaxis protein CheF2	HVO_1219	Chromosome	8.91506	8.87236	9.56678	9.11807	9.2142	9.1316	9.4868	9.27753	0.159465	0.556756
hypothetical protein	HVO_1220	Chromosome	6.36175	5.65799	5.94626	5.98866	5.91232	6.30334	5.76028	5.99198	0.0033137	0.990462
chemotaxis protein CheF1	HVO_1221	Chromosome	8.17526	7.92909	8.7226	8.27565	8.44286	8.43135	8.76	8.54474	0.269087	0.355914
protein-glutamate O-methyltransferase CheR	HVO_1222	Chromosome	6.78129	6.95966	7.30466	7.0152	7.12987	6.97222	8.40325	7.50178	0.486579	0.36659
taxis sensor histidine kinase CheA	HVO_1223	Chromosome	6.57842	6.68359	6.6354	6.63247	6.80223	6.73441	6.91529	6.81731	0.184844	0.0385576
protein-glutamate methylesterase CheB	HVO_1224	Chromosome	5.63333	5.81674	6.15314	5.86774	5.89853	5.84569	6.40039	6.0482	0.180464	0.482306
purine-binding chemotaxis protein CheW	HVO_1225	Chromosome	5.93435	6.18305	6.49307	6.20349	6.2027	6.11613	7.51459	6.61114	0.407653	0.44393
putative sugar transporter	HVO_1226	Chromosome	6.10887	6.45372	7.29995	6.62085	6.9459	6.65745	7.85324	7.1522	0.531347	0.352064
xanthine/uracil permease family protein	HVO_1227	Chromosome	5.91873	6.3032	6.96375	6.39522	6.54297	6.45127	7.29261	6.76228	0.367058	0.416169
halocyanin	HVO_1228	Chromosome	8.79448	9.4751	6.6289	8.2995	11.5685	10.957	8.10545	10.2103	1.91082	0.23537
conserved hypothetical protein	HVO_1229	Chromosome	7.05009	7.81057	6.37094	7.0772	9.63702	8.84781	7.23348	8.57277	1.49557	0.142421
mechanosensitive ion channel	HVO_1230	Chromosome	7.80069	8.29755	7.26957	7.78927	9.71347	9.03611	7.57016	8.77325	0.983983	0.231814
putative membrane-bound metal-dependent hydrolase	HVO_1231	Chromosome	6.6283	7.09347	7.66415	7.12864	7.27708	7.06564	8.12112	7.48795	0.359308	0.460077
alkylhydroperoxidase AhpD family core domain protein	HVO_1232	Chromosome	6.07477	6.06557	6.48119	6.20718	6.24102	6.37336	6.73642	6.45027	0.243091	0.294678
cold shock protein	HVO_1233	Chromosome	6.51121	6.64233	7.15156	6.76836	7.87934	8.70534	9.07702	8.5539	1.78554	0.0115379
cryptochrome/photolyase-related protein Phr3	HVO_1234	Chromosome	7.25909	7.55789	7.57751	7.46483	7.87813	8.27336	8.46896	8.20681	0.741983	0.0213373
creatininase	HVO_1235	Chromosome	6.26955	6.61548	6.60407	6.49637	6.95857	7.08795	7.56421	7.20358	0.707212	0.0307956
acyl-CoA synthetase	HVO_1236	Chromosome	7.36035	6.89825	7.67047	7.30969	7.38577	7.95637	8.02337	7.7885	0.478813	0.188141
conserved hypothetical protein	HVO_1237	Chromosome	6.95455	6.57892	7.11495	6.88281	6.87254	8.38685	7.57004	7.60981	0.727003	0.193396
oxidoreductase, aldo/keto reductase family	HVO_1238	Chromosome	10.0729	10.0178	9.89851	9.99641	10.6287	10.9649	10.7244	10.7727	0.776275	0.00231125
major facilitator superfamily transporter (probable substrate sugar)	HVO_1239	Chromosome	6.2211	6.55109	7.09622	6.6228	6.77388	6.63175	7.57527	6.99363	0.370829	0.394487
Tat (twin-arginine translocation) pathway signal sequence domain protein	HVO_1240	Chromosome	6.66106	6.94952	6.83678	6.81579	7.50969	7.56823	7.96305	7.68032	0.864529	0.0063791
regulatory protein PrrC	HVO_1241	Chromosome	10.0326	10.2251	10.4226	10.2267	10.8889	11.5285	11.3246	11.2473	1.02058	0.00968926
Tat (twin-arginine translocation) pathway signal sequence domain protein	HVO_1242	Chromosome	6.91366	7.25558	7.4757	7.21498	7.68925	7.72502	8.32319	7.91249	0.697507	0.0566771
cytochrome C biogenesis protein	HVO_1243	Chromosome	6.86499	7.01339	7.88465	7.25434	7.38497	7.37549	8.41701	7.72582	0.471482	0.372257
thioredoxin	HVO_1244	Chromosome	6.51776	6.8223	7.30114	6.8804	7.05361	7.16245	8.14726	7.45444	0.574044	0.23963
DSBA-like thioredoxin domain, putative	HVO_1245	Chromosome	6.41914	7.3587	7.31877	7.0322	7.22457	7.16069	8.33864	7.57463	0.542431	0.330611
ferredoxin like protein	HVO_1246	Chromosome	7.94248	8.80716	8.26596	8.33853	8.98002	9.23742	10.128	9.44849	1.10995	0.0611019
Mut/nudix family protein	HVO_1247	Chromosome	6.27146	7.1571	6.54762	6.65872	6.54975	6.49963	7.42017	6.82318	0.16446	0.700066
conserved hypothetical protein	HVO_1248	Chromosome	10.5005	11.1481	11.1411	10.9299	10.5169	10.5085	11.8067	10.944	0.0141425	0.977991
conserved protein	HVO_1249	Chromosome	8.86017	9.49438	9.32398	9.22617	8.93598	8.895	9.86789	9.23296	0.00678133	0.986252
thiol-disulfide isomerase/thioredoxin	HVO_1250	Chromosome	6.91244	7.49573	6.79546	7.06788	7.15844	7.12225	8.03863	7.43977	0.371893	0.371353
probable DMT superfamily transporter, putative	HVO_1251	Chromosome	8.13079	8.49349	8.78818	8.47082	7.64825	7.70535	7.59875	7.65078	-0.820036	0.0130744
hypothetical protein	HVO_1252	Chromosome	7.73004	7.75389	8.25208	7.91201	8.46666	8.46846	8.50196	8.47903	0.56702	0.0292588
conserved hypothetical protein	HVO_1253	Chromosome	8.59712	8.52962	9.45649	8.86108	9.11377	9.21384	9.53902	9.28888	0.427804	0.258162
hypothetical protein	HVO_1254	Chromosome	8.02585	8.30878	9.07345	8.46936	8.87119	9.30522	9.93833	9.37158	0.902219	0.109827
transporter, major facilitator family subfamily	HVO_1255	Chromosome	7.17969	7.43471	8.02848	7.54763	7.7257	7.77361	8.21348	7.90426	0.356633	0.293964
conserved hypothetical protein	HVO_1256	Chromosome	7.22073	7.30371	7.828	7.45082	7.37353	7.36294	7.49881	7.41176	-0.0390563	0.851064
methanol dehydrogenase regulatory protein	HVO_1257	Chromosome	8.73437	8.96024	9.05432	8.91631	9.35081	9.27565	9.63784	9.42143	0.505119	0.0255871
conserved hypothetical protein	HVO_1258	Chromosome	9.9251	9.93453	9.95179	9.93714	10.4562	10.1433	10.638	10.4125	0.475367	0.0303495
conserved hypothetical protein	HVO_1259	Chromosome	8.25851	8.53791	8.08311	8.29318	8.64555	8.56456	8.89133	8.70048	0.4073	0.0689403
von Willebrand factor type A domain protein	HVO_1260	Chromosome	8.58479	8.84388	9.13932	8.856	9.49398	9.15391	10.2276	9.62515	0.769155	0.0961726
conserved hypothetical protein	HVO_1261	Chromosome	5.75673	6.01536	6.19798	5.99002	6.21554	6.34269	7.38425	6.64749	0.65747	0.168558
Na+/H+ antiporter NhaC	HVO_1262	Chromosome	7.72414	9.35686	8.20589	8.42897	7.05239	7.34422	7.29193	7.22951	-1.19945	0.0715991
Bacterial membrane flanked domain family	HVO_1263	Chromosome	6.48785	6.37243	6.54653	6.46894	6.49721	6.6616	7.68615	6.94832	0.479379	0.270758
Bacterial membrane flanked domain family	HVO_1264	Chromosome	10.6613	10.31	9.87174	10.281	10.4437	10.9878	10.1357	10.5224	0.241349	0.514601
leucine responsive regulatory protein	HVO_1265	Chromosome	7.34412	7.60321	7.19279	7.38004	7.58011	7.40226	7.63751	7.53996	0.159922	0.31462
pyridoxal phosphate-dependent aminotransferase (probable aspartate aminotransferase)	HVO_1266	Chromosome	8.5637	8.69475	8.19436	8.48427	8.50079	8.65463	8.88626	8.68056	0.196284	0.353263
uspA domain protein	HVO_1267	Chromosome	5.66596	6.06747	6.47327	6.0689	6.18269	6.15691	7.46848	6.60269	0.533796	0.338697
conserved hypothetical protein	HVO_1268	Chromosome	9.22699	9.53111	9.38125	9.37978	9.671	9.92838	10.2456	9.94833	0.568542	0.0389639
conserved hypothetical protein	HVO_1269	Chromosome	8.67674	7.88497	8.61256	8.39142	8.15544	8.62423	6.26085	7.68017	-0.711251	0.405563
conserved hypothetical protein	HVO_1270	Chromosome	6.54499	6.85709	6.86567	6.75592	7.27502	7.30414	8.16197	7.58038	0.824461	0.0561425
response regulator	HVO_1271	Chromosome	10.6547	10.7516	10.742	10.7161	11.3662	11.9653	11.7991	11.7102	0.994089	0.00537607
conserved hypothetical protein	HVO_1272	Chromosome	10.0942	9.78529	9.57474	9.81808	10.2778	10.8792	10.8677	10.6749	0.856847	0.0263945
inosine-5-monophosphate dehydrogenase	HVO_1273	Chromosome	9.27139	10.523	10.1383	9.97756	9.50236	8.73403	9.34979	9.1954	-0.782167	0.148928
conserved hypothetical protein	HVO_1273A	Chromosome	12.5661	11.8344	11.8306	12.077	11.4362	12.3572	11.9736	11.9224	-0.154688	0.691242
conserved hypothetical protein	HVO_1274	Chromosome	11.15	10.3421	10.006	10.4994	9.67999	10.3943	10.0926	10.0556	-0.443746	0.326938
conserved hypothetical protein TIGR00149	HVO_1275	Chromosome	7.3595	7.03452	7.04397	7.146	6.79926	6.72443	7.67914	7.06761	-0.0783866	0.821051
conserved hypothetical protein	HVO_1276	Chromosome	8.04872	8.17274	8.32826	8.18324	8.12468	8.68802	7.80886	8.20719	0.0239503	0.933467
lipoprotein, putative	HVO_1277	Chromosome	5.6852	5.43107	5.49637	5.53755	5.29539	5.38806	5.68344	5.45563	-0.0819188	0.588928
conserved hypothetical protein	HVO_1278	Chromosome	6.94326	6.64253	6.2739	6.61989	6.20088	6.32663	6.39846	6.30866	-0.311236	0.198199
dihydrofolate reductase	HVO_1279	Chromosome	7.55402	7.72745	7.75089	7.67745	7.96023	8.10666	8.88885	8.31858	0.641124	0.0953472
major facilitator superfamily transporter	HVO_1280	Chromosome	6.26735	6.32502	6.21725	6.26988	6.38846	6.30364	7.01461	6.5689	0.299025	0.256974
glycosyl transferase group 1	HVO_1281	Chromosome	6.38574	6.48972	6.68639	6.52062	6.66615	6.86385	6.86358	6.79786	0.277243	0.0653872
conserved hypothetical protein	HVO_1282	Chromosome	6.21714	6.50603	6.36322	6.36213	6.45934	6.58617	7.38803	6.81118	0.449045	0.211816
putative zinc-binding dehydrogenase	HVO_1283	Chromosome	6.71716	7.32905	7.19417	7.08013	6.72459	6.65154	7.17446	6.8502	-0.22993	0.405221
GTP cyclohydrolase III 1	HVO_1284	Chromosome	11.3171	11.8483	11.4815	11.549	11.621	11.8377	11.0258	11.4948	-0.0541183	0.860614
hypothetical protein	HVO_1285	Chromosome	5.55286	5.64063	5.83308	5.67552	5.77173	6.17178	6.48181	6.14177	0.466251	0.103146
probable sugar phosphatase	HVO_1286	Chromosome	6.62416	6.69732	6.88505	6.73551	7.1978	7.46557	7.75667	7.47335	0.737838	0.0146181
PfpI-ThiJ-DJ-1 superfamily	HVO_1287	Chromosome	8.82071	8.4805	8.62818	8.64313	9.47865	10.3411	11.7683	10.5294	1.88622	0.0490643
hypothetical protein	HVO_1288	Chromosome	7.56728	7.68379	8.05521	7.76876	9.27669	9.7492	10.7495	9.92513	2.15637	0.00928123
OsmC-like protein superfamily	HVO_1289	Chromosome	10.9211	11.486	11.573	11.3267	11.6868	11.8359	12.379	11.9672	0.640553	0.0943083
metallo-beta-lactamase family protein	HVO_1290	Chromosome	10.57	11.1566	11.0339	10.9201	12.1071	12.01	12.4293	12.1821	1.26199	0.00449938
2-hydroxyhepta-24-diene-1,7-dioate isomerase	HVO_1291	Chromosome	8.97743	10.0739	9.69364	9.58166	9.73193	9.54298	9.69301	9.65597	0.0743067	0.831162
Protein of unknown function (DUF1648) family	HVO_1292	Chromosome	6.01177	5.88542	6.01666	5.97129	5.77322	5.78428	5.72107	5.75952	-0.211763	0.0109118
Tat (twin-arginine translocation) pathway signal sequence, putative	HVO_1293	Chromosome	7.21456	8.16672	7.50558	7.62895	7.8387	7.35591	7.8583	7.6843	0.0553473	0.87347
glucose-methanol-choline family oxidoreductase	HVO_1294	Chromosome	8.58074	9.68157	8.79159	9.01797	9.47311	8.75017	8.64914	8.95747	-0.0604977	0.893831
histidinol-phosphate aminotransferase	HVO_1295	Chromosome	6.74407	7.41787	6.79015	6.98403	6.77718	6.69593	7.41634	6.96315	-0.020876	0.950316
putative nucleotide kinase (TBD)	HVO_1296	Chromosome	7.04278	7.87805	7.72806	7.54963	7.40749	7.15264	8.21666	7.59226	0.0426317	0.922392
CDP-diacylglycerol-glycerol-3-phosphate 3-phosphatidyltransferase	HVO_1297	Chromosome	8.48861	9.24303	9.08226	8.93797	8.84234	8.4264	9.24289	8.83721	-0.100759	0.774642
adaptive-response sensory-kinase	HVO_1298	Chromosome	9.38951	9.89342	9.60567	9.62953	10.7058	10.2655	9.62839	10.1999	0.570355	0.173759
HTH DNA-binding protein	HVO_1299	Chromosome	10.4898	10.3536	10.3711	10.4048	10.6521	11.3322	10.8931	10.9591	0.55427	0.0528906
triosephosphate isomerase	HVO_1300	Chromosome	10.706	11.0263	11.0246	10.9189	11.1818	11.356	11.9069	11.4816	0.562607	0.08163
conserved hypothetical protein	HVO_1301	Chromosome	10.7094	10.6318	10.2252	10.5221	11.1909	11.4864	10.6477	11.1083	0.586203	0.111401
DNA polymerase Y	HVO_1302	Chromosome	6.95361	7.31683	6.73027	7.00024	7.20868	7.47144	8.2579	7.646	0.645767	0.146075
transcription regulator AsnC family	HVO_1303	Chromosome	7.10963	7.89551	7.65716	7.5541	7.4214	7.0411	7.92555	7.46268	-0.0914151	0.804692
pyruvate--ferredoxin oxidoreductase beta subunit	HVO_1304	Chromosome	13.5719	14.1746	14.1355	13.9607	14.468	14.0534	14.5844	14.3686	0.407957	0.181821
pyruvate--ferredoxin oxidoreductase alpha subunit	HVO_1305	Chromosome	13.6314	14.3005	14.2413	14.0577	14.4385	14.0129	14.2619	14.2378	0.180018	0.50641
chorismate synthase	HVO_1306	Chromosome	7.99415	8.62555	8.33542	8.31837	8.28546	8.08648	8.14867	8.17354	-0.144835	0.49198
conserved hypothetical protein	HVO_1307	Chromosome	6.70045	6.53498	7.01334	6.74959	6.90436	7.06547	7.62676	7.19887	0.449275	0.159081
3-phosphoshikimate 1-carboxyvinyltransferase	HVO_1308	Chromosome	7.80582	8.55677	8.05157	8.13805	8.64714	8.58351	9.05719	8.76262	0.624565	0.0788861
Xaa-Pro dipeptidase	HVO_1309	Chromosome	9.05023	9.39693	9.22598	9.22438	9.58571	9.78628	10.2406	9.87087	0.64649	0.0413579
hypothetical protein	HVO_1310	Chromosome	8.41765	8.60901	8.55757	8.52808	9.01904	9.31448	9.20006	9.17786	0.649784	0.00326054
short-chain family oxidoreductase	HVO_1311	Chromosome	7.28832	7.03554	7.98338	7.43575	7.26771	7.66896	8.9631	7.96659	0.530845	0.41535
Prephenate dehydrogenase	HVO_1312	Chromosome	8.4687	8.92374	9.12813	8.84019	8.96543	8.92023	9.61628	9.16731	0.327125	0.333342
conserved hypothetical protein	HVO_1313	Chromosome	5.50438	5.7367	5.78289	5.67466	5.64359	5.40317	6.17342	5.74006	0.0654013	0.801369
acid phosphatase	HVO_1314	Chromosome	8.15838	8.51152	8.02543	8.23178	8.66956	8.92895	9.32042	8.97297	0.741197	0.0358936
conserved hypothetical protein	HVO_1316	Chromosome	9.88975	9.82668	10.2858	10.0008	10.0203	10.2877	9.55685	9.95496	-0.0457983	0.867404
hypothetical protein	HVO_1317	Chromosome	7.74875	7.96478	8.12975	7.94776	8.08213	8.34542	8.66477	8.36411	0.416347	0.107514
aminoglycoside N3-acetyltransferase	HVO_1318	Chromosome	5.88307	6.34746	6.84091	6.35715	6.51827	6.41812	7.56421	6.83353	0.476384	0.358054
osmotically inducible protein OsmC	HVO_1319	Chromosome	6.05435	6.58174	7.21628	6.61746	7.38863	7.3182	8.32049	7.67577	1.05832	0.0856261
conserved hypothetical protein	HVO_1320	Chromosome	5.82458	6.20182	6.8935	6.30663	6.39471	6.28548	8.41984	7.03334	0.72671	0.393844
conserved hypothetical protein	HVO_1321	Chromosome	5.72013	6.02526	6.18585	5.97708	5.93065	5.7995	6.81538	6.18184	0.204763	0.586883
chorismate mutase	HVO_1322	Chromosome	9.12528	9.24708	9.34818	9.24018	8.4718	9.27598	7.38981	8.3792	-0.860981	0.192696
shikimate kinase	HVO_1323	Chromosome	7.31709	8.11067	7.89896	7.77557	7.95568	8.21358	8.38725	8.1855	0.409932	0.201307
conserved hypothetical protein	HVO_1324	Chromosome	7.25602	7.84361	7.59589	7.56517	7.39032	7.47415	8.01552	7.62666	0.0614899	0.824401
hypothetical protein	HVO_1325	Chromosome	5.76377	6.11068	6.22001	6.03148	5.9948	5.9183	6.3968	6.1033	0.0718174	0.740551
putative C2H2 zinc finger DNA-binding protein	HVO_1326	Chromosome	7.35871	8.05387	8.2886	7.90039	8.89364	8.68664	10.2402	9.27349	1.37309	0.0707529
cell division control protein 48	HVO_1327	Chromosome	7.1912	7.43036	7.54018	7.38725	7.81538	8.00428	8.7827	8.20079	0.813538	0.06033
hypothetical protein	HVO_1328	Chromosome	6.29223	6.1531	6.20899	6.21811	6.41743	6.63348	6.28855	6.44649	0.22838	0.102948
conserved hypothetical protein	HVO_1329	Chromosome	5.61187	5.73602	6.05726	5.80172	6.02238	5.88599	7.02637	6.31158	0.509864	0.25419
hypothetical protein	HVO_1330	Chromosome	5.89798	5.99784	6.84438	6.24673	5.96262	6.03458	6.08899	6.02873	-0.218003	0.510894
transcriptional regulator, ArsR family domain protein	HVO_1331	Chromosome	7.15535	7.31095	7.10576	7.19069	7.15126	7.52134	7.9284	7.53367	0.342978	0.214649
conserved hypothetical protein	HVO_1332	Chromosome	8.05497	8.73856	8.89236	8.56196	8.53259	8.6142	9.23052	8.79244	0.230475	0.533636
ATP-dependent DNA helicase	HVO_1333	Chromosome	7.06077	7.33566	7.45578	7.28407	7.53649	7.14531	7.74003	7.47394	0.189875	0.417142
hypothetical protein	HVO_1334	Chromosome	6.99053	7.18292	7.93385	7.3691	7.5605	7.60886	8.44593	7.87177	0.502664	0.284129
hypothetical protein	HVO_1335	Chromosome	7.54408	7.47179	7.91525	7.64371	7.49709	7.54785	7.43367	7.49287	-0.150836	0.345844
rpa-associated phosphoesterase	HVO_1336	Chromosome	6.9788	7.17404	7.01145	7.05476	7.14462	6.81999	8.08529	7.34997	0.295201	0.485118
rpa-associated protein	HVO_1337	Chromosome	8.09472	8.27972	8.12081	8.16509	8.55617	8.43501	9.32793	8.77304	0.607953	0.100319
replication protein A	HVO_1338	Chromosome	9.45146	9.57308	9.55245	9.52566	10.0026	9.85541	10.4788	10.1123	0.58659	0.0377393
conserved hypothetical protein	HVO_1339	Chromosome	6.7066	6.87991	7.47464	7.02038	7.41568	7.54535	8.0371	7.66604	0.645658	0.0976256
probable glycosyltransferase, type 1	HVO_1340	Chromosome	6.60957	6.88291	7.45461	6.98236	7.59377	7.56769	8.38556	7.849	0.86664	0.0770395
diaminohydroxyphosphoribosylaminopyrimidine reductase	HVO_1341	Chromosome	5.57261	5.90558	6.39177	5.95665	6.08471	5.80685	7.43454	6.44204	0.485383	0.432035
thioredoxin	HVO_1342	Chromosome	9.0087	9.06256	9.90992	9.32706	9.4895	9.60148	10.3821	9.82436	0.497297	0.286755
nifU C-terminal domain protein	HVO_1343	Chromosome	8.82808	8.64381	9.23624	8.90271	9.06206	9.77943	10.5735	9.80499	0.902278	0.127482
conserved hypothetical protein TIGR00291	HVO_1344	Chromosome	9.81643	9.61642	9.8035	9.74545	10.2279	10.8761	11.5962	10.9001	1.15463	0.0448522
FUN14 family superfamily	HVO_1345	Chromosome	8.32247	8.01177	8.95377	8.42934	8.14543	8.21374	8.71973	8.35963	-0.0697007	0.843542
GTP-binding protein HflX	HVO_1346	Chromosome	9.63259	9.71558	9.67443	9.6742	10.0042	10.0719	10.0648	10.047	0.372766	0.000316948
molybdenum cofactor biosynthesis protein C	HVO_1347	Chromosome	6.57576	6.92169	6.97559	6.82435	6.90586	6.92811	7.78173	7.20523	0.380886	0.292328
probable yjeF family carbohydrate kinase	HVO_1348	Chromosome	6.38985	6.90954	7.34042	6.87994	7.40802	7.21649	8.84803	7.82418	0.944241	0.181008
sugar transporter	HVO_1349	Chromosome	6.41066	7.13904	7.13103	6.89358	6.66087	6.33421	6.74696	6.58068	-0.312898	0.314452
putative bacterial regulatory protein arsR family	HVO_1350	Chromosome	10.7254	10.7797	10.8319	10.779	11.249	11.7956	12.0753	11.7066	0.927618	0.0192298
helicase	HVO_1351	Chromosome	6.83311	7.25501	7.03726	7.04179	7.07206	7.0349	7.55277	7.21991	0.178118	0.437077
small CPxCG-related zinc finger protein	HVO_1352	Chromosome	7.85545	8.13217	8.31242	8.10001	7.93356	8.19872	8.31938	8.15055	0.0505407	0.787148
conserved hypothetical protein	HVO_1353	Chromosome	9.10921	9.56758	9.45371	9.37683	10.3221	10.7309	11.2387	10.7639	1.38707	0.0097163
DNA mismatch repair protein mutS	HVO_1354	Chromosome	6.27043	6.97931	7.22245	6.82406	7.10971	6.99297	7.79564	7.29944	0.47538	0.278888
conserved hypothetical protein	HVO_1355	Chromosome	7.53137	7.55605	8.36048	7.81597	7.69727	7.73316	8.57814	8.00286	0.186893	0.661756
bacterio-opsin activator-like protein	HVO_1356	Chromosome	5.85724	6.11034	6.16257	6.04338	6.17494	6.15099	6.82319	6.38304	0.339658	0.22915
bacterio-opsin activator-like protein, putative	HVO_1357	Chromosome	6.97769	7.39066	6.81571	7.06135	7.10792	7.10828	7.53974	7.25198	0.190626	0.441964
response regulator	HVO_1358	Chromosome	8.32977	9.42091	9.55617	9.10228	9.52685	8.90615	9.98464	9.47254	0.370262	0.498787
conserved hypothetical protein	HVO_1359	Chromosome	8.64204	9.69098	9.66861	9.33388	9.25619	8.57331	9.31425	9.04792	-0.285962	0.533218
transcription regulator	HVO_1360	Chromosome	9.20923	9.08526	9.36156	9.21868	8.4997	9.33462	8.81956	8.88463	-0.334054	0.261926
Domain of unknown function, putative	HVO_1361	Chromosome	9.27441	8.56166	10.2343	9.3568	9.176	9.45861	8.64875	9.09445	-0.262345	0.652268
hypothetical protein	HVO_1362	Chromosome	7.45312	7.23058	8.76738	7.81703	7.6991	7.75632	8.56767	8.0077	0.19067	0.7487
predicted transporter component	HVO_1363	Chromosome	6.29924	6.52927	7.32285	6.71712	6.73272	6.87073	7.46602	7.02316	0.306037	0.469112
YeeE/YedE family protein family	HVO_1364	Chromosome	6.52866	6.77213	7.14654	6.81578	7.07996	6.80804	7.80086	7.22962	0.413843	0.298267
conserved protein YrkH	HVO_1365	Chromosome	7.63656	7.71971	8.33472	7.89699	7.88143	7.579	8.13465	7.86503	-0.0319684	0.912275
hypothetical protein (TBD)	HVO_1366	Chromosome	5.92507	6.30167	6.34907	6.19193	6.05834	5.98138	6.80777	6.2825	0.0905636	0.774711
conserved hypothetical protein	HVO_1367	Chromosome	7.5374	7.95465	8.05572	7.84926	7.48129	7.18612	7.23989	7.30243	-0.546823	0.0402611
metallo-beta-lactamase superfamily, putative	HVO_1368	Chromosome	6.85199	7.22727	7.0685	7.04925	7.47251	7.61022	7.8697	7.65081	0.601561	0.0195123
hypothetical protein	HVO_1369	Chromosome	9.35856	9.4927	9.13903	9.3301	10.0731	10.008	9.68267	9.92123	0.591136	0.0204178
gamma-glutamyl phosphate reductase	HVO_1370	Chromosome	10.1388	10.8382	10.3329	10.4366	11	10.8515	10.6592	10.8369	0.4003	0.157601
glutamate 5-kinase	HVO_1371	Chromosome	9.8136	10.495	10.1817	10.1635	10.7033	10.3979	9.97147	10.3575	0.194089	0.539323
pyrroline-5-carboxylate reductase	HVO_1372	Chromosome	8.67721	9.45474	9.01788	9.04994	9.61144	9.1752	9.02126	9.2693	0.219358	0.486055
acyl-CoA dehydrogenase	HVO_1373	Chromosome	8.6486	8.3347	8.3601	8.4478	8.73385	9.64934	11.8164	10.0665	1.61872	0.153138
acyl-CoA synthetase	HVO_1374	Chromosome	9.15183	9.48607	10.1862	9.60802	10.4211	10.6187	10.8452	10.6283	1.02031	0.0359979
O-succinylbenzoic acid--CoA ligase	HVO_1375	Chromosome	7.43055	8.12827	7.88269	7.81384	7.94391	7.78871	8.65839	8.13034	0.316503	0.400627
lactoylglutathione lyase (methylglyoxalase)	HVO_1376	Chromosome	7.37207	8.18593	7.90997	7.82265	8.18831	8.0431	8.36506	8.19882	0.376171	0.216322
Hypothetical UPF0145 protein	HVO_1377	Chromosome	9.75879	9.88892	10.1232	9.92365	10.7524	11.2599	12.0527	11.355	1.43132	0.0219449
hypothetical protein	HVO_1378	Chromosome	8.8963	9.10033	8.9315	8.97604	9.70296	9.87655	10.7431	10.1075	1.13148	0.0260128
hypothetical protein	HVO_1379	Chromosome	9.72962	9.42226	9.62342	9.59177	9.89232	9.90874	10.3063	10.0358	0.444005	0.0524031
methylmalonyl-CoA mutase subunit A	HVO_1380	Chromosome	9.00142	8.72035	9.03027	8.91735	9.23209	9.72719	10.1291	9.69614	0.778792	0.0485474
caffeoyl-CoA O-methyltransferase	HVO_1381	Chromosome	6.1228	6.61708	7.27348	6.67112	6.95896	7.0476	7.98284	7.3298	0.658682	0.231447
alpha-NAC homolog	HVO_1382	Chromosome	8.83033	9.40362	9.15522	9.12972	9.03238	8.97869	9.43326	9.14811	0.0183903	0.937214
protein-L-isoaspartate methyltransferase homolog	HVO_1383	Chromosome	7.81092	8.43664	8.25996	8.16917	8.26468	7.95655	8.67104	8.29743	0.128252	0.668945
conserved hypothetical protein	HVO_1384	Chromosome	6.21646	6.38014	6.43543	6.34401	6.13738	6.15219	6.51206	6.26721	-0.0767963	0.610096
DNA-directed RNA polymerase subunit M1	HVO_1385	Chromosome	7.17285	8.07302	7.53273	7.59287	7.05853	7.00693	7.57607	7.21384	-0.379024	0.299863
conserved hypothetical protein	HVO_1386	Chromosome	7.79795	7.33413	7.76128	7.63112	7.31194	7.70734	9.8714	8.2969	0.665781	0.456911
enoyl-CoA hydratase	HVO_1387	Chromosome	8.87532	8.51962	9.09138	8.82877	8.95539	9.82886	9.87108	9.55178	0.723007	0.101908
conserved hypothetical protein	HVO_1388	Chromosome	8.87748	8.98676	9.0125	8.95891	9.12462	9.80113	9.70228	9.54268	0.58377	0.0532418
SAM-dependent methyltransferase	HVO_1389	Chromosome	6.71597	7.15298	6.99762	6.95552	7.14855	7.27743	8.35981	7.59526	0.639738	0.189185
conserved hypothetical protein	HVO_1390	Chromosome	6.84546	7.26549	6.46744	6.85946	7.19395	6.89735	7.70333	7.26488	0.405412	0.285853
diadenosine tetraphosphate pyrophosphohydrolase	HVO_1391	Chromosome	7.45929	7.44824	7.86621	7.59125	7.08868	7.56478	7.34435	7.3326	-0.258644	0.254374
ribosomal protein S10 homolog	HVO_1392	Chromosome	8.74368	9.03327	9.03159	8.93618	8.92406	9.01226	9.30468	9.08033	0.144156	0.390906
conserved hypothetical protein	HVO_1393	Chromosome	7.14481	7.2915	6.96688	7.1344	7.47597	7.21957	7.61573	7.43709	0.302694	0.112391
Na+/H+ antiporter NhaC	HVO_1394	Chromosome	8.14137	8.90793	8.88833	8.64587	9.34785	8.51625	9.13594	9.00001	0.35414	0.374751
indole-3-acetyl-L-aspartic acid hydrolase	HVO_1395	Chromosome	7.68676	7.91309	7.62784	7.74256	8.61316	8.64306	8.51544	8.59055	0.84799	0.000874571
P-hydroxybenzoate hydroxylase	HVO_1396	Chromosome	9.45021	10.2167	9.92488	9.86394	9.9696	9.61209	9.58221	9.7213	-0.142634	0.606699
signal-transducing histidine kinase homolog	HVO_1397	Chromosome	8.21978	8.77076	8.5683	8.51961	9.07179	8.8872	9.74096	9.23332	0.713707	0.0795201
ABC-type transport system permease protein (probable substrate sugar)	HVO_1398	Chromosome	8.32665	8.8871	8.73192	8.64856	8.77421	7.7737	8.89623	8.48138	-0.167177	0.692359
ABC-type transport system permease protein (probable substrate sugar)	HVO_1399	Chromosome	10.0124	10.4679	10.4975	10.3259	10.6738	9.59097	10.7078	10.3242	-0.00172233	0.996762
ABC-type transport system ATP-binding protein (probable substrate sugar)	HVO_1400	Chromosome	10.1958	10.9554	10.7833	10.6448	11.0073	9.77129	10.7627	10.5137	-0.131098	0.7817
ABC-type transport system periplasmic substrate-binding protein (probable substrate sugar)	HVO_1401	Chromosome	10.2576	10.9729	10.7282	10.6529	10.9378	10.3649	11.6434	10.982	0.329128	0.48209
phosphomannomutase	HVO_1402	Chromosome	6.49255	6.97857	6.47711	6.64941	6.57684	6.46291	7.23577	6.75851	0.109098	0.727445
Acylphosphatase	HVO_1403	Chromosome	7.09787	6.95717	6.84654	6.9672	7.08223	7.31513	6.81201	7.06979	0.102593	0.562209
hypothetical protein	HVO_1404	Chromosome	6.9649	6.60937	6.99349	6.85592	6.69698	6.82757	7.00668	6.84374	-0.0121788	0.940269
conserved hypothetical protein	HVO_1405	Chromosome	7.10295	7.47325	7.58803	7.38808	7.50135	7.32249	7.81628	7.54671	0.158629	0.483361
conserved protein	HVO_1406	Chromosome	6.24219	6.42654	6.99555	6.55476	6.6928	6.4488	7.79779	6.9798	0.425037	0.419591
hypothetical protein	HVO_1407	Chromosome	8.55971	8.41076	8.91216	8.62754	9.16662	9.75197	10.8483	9.92231	1.29477	0.0657049
terminal quinol oxidase subunit	HVO_1408	Chromosome	7.06998	7.32478	7.43702	7.27726	7.07846	6.9342	7.67409	7.22892	-0.0483426	0.856734
Flavin reductase like domain, putative	HVO_1409	Chromosome	5.82114	5.96889	6.00314	5.93106	5.95937	5.94952	6.50059	6.13649	0.205437	0.341409
hypothetical protein	HVO_1410	Chromosome	5.79878	5.57109	5.82002	5.72997	5.52341	5.73084	5.90953	5.72126	-0.00870687	0.952407
conserved hypothetical protein	HVO_1411	Chromosome	5.94034	6.31473	6.87396	6.37634	6.49329	6.33292	7.77908	6.86843	0.492089	0.407349
diphosphomevalonate decarboxylase	HVO_1412	Chromosome	8.83654	10.2839	10.0186	9.713	10.982	10.1539	11.0954	10.7438	1.03076	0.126173
nadh dehydrogenase	HVO_1413	Chromosome	6.58112	7.22634	7.66183	7.15643	7.84838	7.65686	8.63204	8.04576	0.88933	0.109242
signal-transducing histidine kinase homolog	HVO_1414	Chromosome	8.26339	8.30753	8.42646	8.33246	8.6909	8.66902	8.94678	8.7689	0.43644	0.0126859
haloacid dehalogenase-like hydrolase, putative	HVO_1415	Chromosome	6.38	6.5763	6.60938	6.52189	6.7366	6.84417	7.78128	7.12068	0.598788	0.152449
phosphotransferase	HVO_1416	Chromosome	5.53675	5.65738	5.74365	5.64593	5.65669	5.70352	6.49806	5.95275	0.306829	0.333952
putative metal ion permease	HVO_1417	Chromosome	7.1165	7.22147	7.07131	7.13643	7.76058	7.83749	8.28767	7.96191	0.825484	0.00835568
transcription regulator	HVO_1419	Chromosome	9.41713	9.31019	8.58208	9.10313	8.86182	9.43719	7.77359	8.69087	-0.412267	0.498017
transcription regulator	HVO_1420	Chromosome	5.57609	5.76902	5.72624	5.69045	5.56463	5.58263	6.52674	5.89133	0.200882	0.567784
zinc-binding oxidoreductase	HVO_1421	Chromosome	6.32957	7.0105	6.10989	6.48332	6.01968	6.24763	6.73799	6.3351	-0.148219	0.68886
XerC/D-like integrase	HVO_1422	Chromosome	7.47589	7.25671	7.27543	7.33601	6.81422	6.90514	7.517	7.07879	-0.257223	0.328902
phage PhiH1 repressor homolog	HVO_1423	Chromosome	10.1037	9.58162	10.1788	9.95471	8.86635	9.66904	6.74613	8.42717	-1.52754	0.161922
hypothetical protein	HVO_1424	Chromosome	11.2882	11.2497	11.513	11.3503	11.0106	11.1425	10.083	10.7454	-0.604927	0.152877
hypothetical protein	HVO_1425	Chromosome	9.85486	9.68674	9.56133	9.70098	8.97747	9.45795	6.96889	8.4681	-1.23287	0.183272
hypothetical protein	HVO_1426	Chromosome	7.73218	7.12085	7.27543	7.37615	6.90288	7.39297	7.56206	7.28597	-0.0901852	0.754905
hypothetical protein	HVO_1427	Chromosome	6.75445	6.55331	7.15105	6.8196	6.36011	6.67938	6.95656	6.66535	-0.154256	0.564679
hypothetical protein	HVO_1428	Chromosome	5.68369	5.82926	6.02501	5.84599	5.7463	5.75274	6.30894	5.93599	0.0900078	0.691747
hypothetical protein	HVO_1429	Chromosome	7.0525	6.42888	5.95285	6.47808	5.57901	5.86994	5.36226	5.60373	-0.874344	0.0672696
hypothetical protein	HVO_1430	Chromosome	6.93542	6.72577	6.40487	6.68869	6.30478	6.4031	6.42663	6.37817	-0.310515	0.122072
conserved hypothetical protein	HVO_1431	Chromosome	7.63273	7.71531	7.45317	7.6004	7.81544	7.46494	8.4807	7.92036	0.319957	0.357231
fibronectin type III domain protein	HVO_1432	Chromosome	8.00757	8.12199	8.30034	8.1433	8.44781	8.04462	9.52112	8.67118	0.527887	0.304711
conserved hypothetical protein	HVO_1433	Chromosome	6.85907	7.01184	6.50419	6.7917	6.97024	6.79354	7.79132	7.18503	0.393334	0.314444
hypothetical protein	HVO_1434	Chromosome	7.93841	7.53841	7.52243	7.66642	7.24064	7.18777	6.73389	7.0541	-0.612316	0.0438316
4-hydroxybenzoate octaprenyltransferase	HVO_1436	Chromosome	6.40562	6.91941	6.71969	6.68157	6.55304	6.61635	7.55482	6.90807	0.226498	0.559992
conserved hypothetical protein	HVO_1437	Chromosome	10.9409	11.224	10.8155	10.9935	11.1139	11.326	10.6039	11.0146	0.0211335	0.935669
Predicted CoA-binding protein	HVO_1438	Chromosome	5.55976	5.5476	5.36794	5.49177	5.42839	5.52512	5.76375	5.57242	0.0806518	0.529767
CysK1	HVO_1439	Chromosome	6.39622	6.85973	6.495	6.58365	6.64785	6.39186	7.14596	6.72856	0.144908	0.610266
conserved hypothetical protein	HVO_1440	Chromosome	8.46703	9.14302	8.66371	8.75792	9.10752	9.45246	9.73779	9.43259	0.674672	0.0675896
ABC-type transport system permease protein	HVO_1441	Chromosome	6.68301	6.99707	6.5131	6.73106	7.20245	6.76657	7.20341	7.05748	0.326417	0.183311
ABC-type transport system permease protein	HVO_1442	Chromosome	6.65881	7.20475	7.21103	7.02486	7.49578	7.03309	7.66081	7.39656	0.371697	0.229421
ABC-type transport system ATP-binding protein	HVO_1443	Chromosome	5.84743	6.02821	6.19106	6.02223	6.15613	5.95182	6.60128	6.23641	0.214175	0.377328
3-hydroxyacyl-CoA dehydrogenase	HVO_1444	Chromosome	6.07766	6.33238	6.65193	6.35399	6.53832	6.43946	7.43556	6.80444	0.450454	0.276459
conserved hypothetical protein	HVO_1445	Chromosome	9.04053	9.31873	9.50743	9.28889	9.60183	10.0143	9.81341	9.80984	0.520944	0.0447134
fructose-1,6-bisphosphatase	HVO_1446	Chromosome	8.82196	8.43451	8.45515	8.57054	10.6647	12.0226	11.7216	11.4696	2.89908	0.00253447
propionyl-CoA carboxylase complex B chain	HVO_1447	Chromosome	7.84467	7.60492	7.97371	7.80777	7.73079	8.14322	8.09609	7.99003	0.182265	0.342261
conserved hypothetical protein	HVO_1448	Chromosome	5.66865	5.91216	6.56321	6.048	6.34593	5.93884	7.75653	6.68043	0.632428	0.359844
conserved hypothetical protein	HVO_1449	Chromosome	5.91196	6.20197	6.84715	6.32036	6.36264	6.10547	7.66525	6.71112	0.39076	0.52115
molybdenum cofactor biosynthesis protein	HVO_1450	Chromosome	6.4324	6.72886	7.19575	6.78567	6.71933	6.53824	7.22824	6.8286	0.0429375	0.894285
Glutamate dehydrogenase	HVO_1451	Chromosome	6.71338	6.68493	7.23869	6.879	6.7159	6.65097	7.4896	6.95216	0.0731597	0.832422
citrate-lyase	HVO_1452	Chromosome	6.64833	6.85358	7.83849	7.11347	7.30335	7.19386	8.07975	7.52565	0.412185	0.421958
Glutamate dehydrogenase	HVO_1453	Chromosome	10.2472	9.95159	10.1229	10.1072	10.0744	10.5168	10.157	10.2494	0.142183	0.425921
aspartate carbamoyltransferase	HVO_1454	Chromosome	12.1797	12.7895	12.5642	12.5111	12.0708	11.3712	11.1867	11.5429	-0.96822	0.0399716
aspartate carbamoyltransferase, regulatory subunit	HVO_1455	Chromosome	9.46521	10.0513	9.57663	9.69772	9.07336	8.22424	8.26043	8.51934	-1.17838	0.0234386
HTR-like protein	HVO_1456	Chromosome	6.69018	6.98518	7.35337	7.00958	7.25734	6.95395	7.786	7.33243	0.322853	0.356028
conserved hypothetical protein	HVO_1457	Chromosome	5.8488	5.85457	5.85392	5.85243	5.7489	5.8629	6.25493	5.95558	0.103147	0.53782
hypothetical protein	HVO_1458	Chromosome	6.22781	6.51398	6.82643	6.52274	6.60195	6.58795	6.92869	6.70619	0.183455	0.422677
trehalose utilization protein	HVO_1459	Chromosome	9.35326	9.97283	9.93272	9.75294	9.73451	9.61569	10.5092	9.95313	0.200191	0.592138
enoyl-CoA hydratase	HVO_1460	Chromosome	6.48981	6.60159	7.08068	6.72403	6.92942	6.9076	8.3268	7.38794	0.663912	0.257522
chloromuconate cycloisomerase	HVO_1461	Chromosome	5.62855	5.93923	6.1421	5.90329	5.91495	5.66713	6.74346	6.10851	0.205221	0.597229
1,4-dihydroxy-2-naphthoateoctaprenyltransferase	HVO_1462	Chromosome	8.57128	9.31104	9.55595	9.14609	9.35709	8.75545	9.66817	9.26024	0.114146	0.789126
thioredoxin reductase	HVO_1463	Chromosome	6.35737	8.06702	6.07462	6.83301	9.05315	7.45412	6.82185	7.77637	0.943367	0.358476
ABC-type transport system periplasmic substrate-binding protein (probable substrate iron-III)	HVO_1464	Chromosome	7.92733	9.84312	8.38209	8.71751	10.7404	8.95829	7.53017	9.0763	0.358783	0.75934
naphthoate synthase	HVO_1465	Chromosome	8.87987	9.54259	9.33343	9.25197	9.17671	9.12887	9.6756	9.32706	0.075093	0.788902
conserved hypothetical protein	HVO_1466	Chromosome	6.28779	6.56578	7.00252	6.6187	6.93949	6.84182	8.46929	7.41687	0.798171	0.23166
hypothetical protein	HVO_1467	Chromosome	6.66461	6.67056	7.29909	6.87809	7.14776	7.68811	8.21947	7.68512	0.807028	0.0972535
hypothetical protein	HVO_1468	Chromosome	7.48911	7.64587	7.47876	7.53791	7.49561	7.7439	8.21134	7.81695	0.279039	0.267252
2-succinyl-6-hydroxy-2, 4-cyclohexadiene-1-carboxy lic acid synthase/2-oxoglutarate decarboxylase	HVO_1469	Chromosome	7.81356	8.52686	8.67905	8.33982	8.04951	7.73296	8.74162	8.1747	-0.165126	0.700795
menaquinone-specific isochorismate synthase	HVO_1470	Chromosome	6.07899	6.70832	6.27617	6.35449	6.062	5.83845	6.41207	6.10418	-0.250318	0.373024
sulfite oxidase homolog	HVO_1471	Chromosome	5.78062	5.97972	5.8061	5.85548	5.86322	5.83462	6.47921	6.05902	0.203535	0.406017
surface glycoprotein precursor-related protein	HVO_1472	Chromosome	10.0771	10.2154	10.6466	10.313	10.0299	10.5666	9.97589	10.1908	-0.12223	0.656575
Uncharacterized protein family superfamily	HVO_1473	Chromosome	11.8929	11.7912	11.9638	11.8826	12.0096	12.783	12.5317	12.4414	0.558788	0.0746828
rhomboid-like intramembrane serine protease	HVO_1474	Chromosome	5.86957	6.24012	6.28115	6.13028	6.32604	6.16075	7.28229	6.58969	0.459411	0.285835
predicted DNA methylase	HVO_1475	Chromosome	5.78433	6.62887	6.38469	6.26596	6.40931	5.96498	7.16603	6.51344	0.24748	0.596692
hypothetical protein	HVO_1476	Chromosome	5.39691	5.85016	5.96923	5.73877	5.71851	5.56357	6.82588	6.03599	0.297218	0.531097
endonuclease	HVO_1477	Chromosome	6.61045	6.91929	7.59301	7.04092	7.18742	7.2935	7.88142	7.45411	0.413199	0.316881
transcription initiation factor TFB	HVO_1478	Chromosome	11.9697	11.3336	11.5466	11.6166	12.2273	12.9624	11.7794	12.323	0.706392	0.146096
dolichyl-phosphate-mannose- proteinmannosyltransfe rase	HVO_1479	Chromosome	5.71393	6.0242	6.20867	5.98227	6.05985	5.93978	7.01416	6.33793	0.355665	0.39001
hypothetical protein	HVO_1480	Chromosome	6.69911	7.29723	7.44295	7.14643	6.62494	6.57232	6.93713	6.71146	-0.434968	0.162574
uspA domain protein	HVO_1481	Chromosome	12.4397	12.3355	12.4271	12.4008	12.594	14.2403	13.7371	13.5238	1.123	0.0828979
ferredoxin	HVO_1482	Chromosome	11.8163	11.2658	11.1159	11.3993	10.9159	12.5948	11.3871	11.6326	0.23328	0.68983
metallo-beta-lactamase superfamily domain protein	HVO_1483	Chromosome	8.10389	7.45182	7.63112	7.72895	7.21876	8.12748	8.06092	7.80239	0.0734425	0.844579
transducer protein HemAT	HVO_1484	Chromosome	6.11094	5.96382	6.84288	6.30588	6.0738	6.01401	6.30508	6.13096	-0.174912	0.573816
transcription anti-termination factor	HVO_1485	Chromosome	6.53919	6.46986	6.5495	6.51951	6.61095	6.94951	7.13774	6.8994	0.379885	0.0717463
mosc domain protein	HVO_1486	Chromosome	5.60416	5.906	6.21115	5.90711	6.10804	6.10781	6.87551	6.36379	0.456681	0.214834
galactokinase	HVO_1487	Chromosome	6.27804	6.46816	6.92723	6.55781	6.66079	6.49202	7.66392	6.93891	0.381105	0.408781
mandelate racemase/muconate lactonizing enzyme family protein	HVO_1488	Chromosome	9.99307	10.6303	10.5419	10.3884	10.0378	8.28827	10.352	9.55935	-0.829082	0.284962
conserved hypothetical protein	HVO_1489	Chromosome	5.79219	5.70154	6.12092	5.87155	5.75701	5.85805	5.96836	5.86114	-0.0104086	0.944801
hypothetical protein	HVO_1490	Chromosome	7.29748	7.60749	8.53705	7.81401	8.10957	7.97182	8.70084	8.26074	0.446737	0.361889
conserved hypothetical protein	HVO_1491	Chromosome	7.10152	7.51813	7.54791	7.38919	7.68784	7.63193	7.9513	7.75703	0.367838	0.102758
conserved hypothetical protein	HVO_1492	Chromosome	9.4606	10.0167	10.2688	9.91537	10.2806	10.3638	10.6387	10.4277	0.512352	0.122301
conserved hypothetical protein	HVO_1493	Chromosome	7.90421	8.37562	7.90746	8.06243	8.51172	8.66539	8.37739	8.51817	0.45574	0.0619763
fructose-1,6-bisphosphate aldolase, class II	HVO_1494	Chromosome	9.88799	10.3104	9.95772	10.052	11.2196	11.7964	12.9604	11.9921	1.94011	0.0213584
phosphotransferase system IIB component	HVO_1495	Chromosome	10.2457	10.4886	10.6016	10.4453	10.9284	11.1049	12.3476	11.4603	1.01497	0.0913702
phosphoenolpyruvate-protein phosphotransferase	HVO_1496	Chromosome	8.6609	9.11579	9.00484	8.92718	9.384	9.20667	10.4976	9.6961	0.768924	0.145821
phosphocarrier protein Hpr	HVO_1497	Chromosome	8.0356	8.82878	8.61926	8.49455	8.45414	7.91755	9.07137	8.48102	-0.0135282	0.97521
sugar hosphotransferase system IIA component	HVO_1498	Chromosome	7.46074	8.12335	8.37872	7.9876	8.10284	7.71445	8.67241	8.16323	0.17563	0.675914
Phosphotransferase system, EIIC, putative	HVO_1499	Chromosome	8.22817	9.04525	8.6269	8.63344	8.48436	8.11525	9.02228	8.54063	-0.092808	0.805897
1-phosphofructokinase	HVO_1500	Chromosome	6.25746	6.67203	7.01036	6.64662	6.6277	6.41949	7.30269	6.78329	0.136673	0.711566
DeoR-type DNA-binding transcriptional regulator	HVO_1501	Chromosome	6.59429	7.0486	6.6421	6.76167	6.69662	6.38074	6.76263	6.61333	-0.148334	0.470209
3-isopropylmalate dehydrogenase	HVO_1502	Chromosome	8.52578	8.6962	8.32946	8.51715	8.70545	8.19784	9.26184	8.72171	0.204561	0.563251
3-isopropylmalate dehydratase small subunit	HVO_1503	Chromosome	11.7121	11.8297	11.868	11.8032	12.2779	12.0215	12.4224	12.2406	0.437385	0.025715
3-isopropylmalate dehydratase large subunit	HVO_1504	Chromosome	12.9922	13.458	13.5508	13.3337	13.9299	13.6065	13.8602	13.7989	0.465195	0.0793866
conserved hypothetical protein	HVO_1505	Chromosome	15.0766	15.2646	15.5152	15.2855	15.5294	15.3815	15.6047	15.5052	0.219714	0.199151
ketol-acid reductoisomerase	HVO_1506	Chromosome	13.1365	13.6916	13.605	13.4777	14.0732	13.8317	14.0412	13.9821	0.50434	0.0553443
acetolactate synthase, small subunit	HVO_1507	Chromosome	12.6469	13.1392	13.0688	12.9517	13.5616	13.2529	13.6066	13.4737	0.522066	0.0512687
acetolactate synthase large subunit	HVO_1508	Chromosome	11.7284	12.1561	12.188	12.0242	12.6128	12.1643	12.5092	12.4288	0.404633	0.114163
hypothetical protein	HVO_1509	Chromosome	10.997	11.3642	11.908	11.4231	11.8456	11.805	12.2623	11.9709	0.547869	0.144138
2-isopropylmalate synthase	HVO_1510	Chromosome	8.99355	10.5975	10.7035	10.0982	10.957	11.2295	12.2859	11.4908	1.39261	0.112107
hypothetical protein	HVO_1511	Chromosome	8.02554	6.85917	7.87956	7.58809	7.0123	7.35823	7.11402	7.16151	-0.426575	0.325537
conserved hypothetical protein	HVO_1512	Chromosome	7.60998	7.58323	7.16583	7.45301	7.80538	8.26459	8.8426	8.30419	0.851177	0.0627708
conserved hypothetical protein	HVO_1513	Chromosome	8.28919	8.37322	8.02802	8.23015	8.96236	9.23018	9.56959	9.25404	1.0239	0.00740783
conserved hypothetical protein	HVO_1514	Chromosome	7.77357	8.00178	8.11015	7.96183	8.57315	8.75009	9.78552	9.03625	1.07442	0.0514468
Ribbon-helix-helix protein, copG family domain protein	HVO_1515	Chromosome	6.9385	7.08394	7.02519	7.01588	7.22769	7.32642	8.27811	7.61074	0.594863	0.152809
conserved hypothetical protein	HVO_1516	Chromosome	8.5232	8.46092	7.41822	8.13411	7.80033	8.45843	7.8917	8.05015	-0.0839587	0.848939
glycosyltransferase AlgJ	HVO_1517	Chromosome	10.6442	10.647	10.3133	10.5349	9.94244	10.5168	8.28532	9.58151	-0.953344	0.232456
transposase (ISH51)	HVO_1519	Chromosome	13.2361	12.6292	13.1019	12.9891	11.2693	11.7073	11.6063	11.5276	-1.46142	0.00298241
methyltransferase AglP	HVO_1522	Chromosome	11.877	11.6189	11.64	11.7119	11.4041	11.515	9.81952	10.9129	-0.799062	0.222551
agl cluster protein AglQ	HVO_1523	Chromosome	12.4554	12.9492	12.6898	12.6981	12.735	11.5237	10.1173	11.4587	-1.23947	0.182608
glycosyltransferase AglE	HVO_1523A	Chromosome	11.5626	11.8189	11.5243	11.6353	10.8915	10.2055	8.56345	9.88681	-1.74847	0.0661165
agl cluster protein AglR	HVO_1524	Chromosome	10.7165	10.118	10.4546	10.4297	10.0653	10.2934	8.80916	9.72261	-0.707086	0.22472
membrane protein, putative	HVO_1526	Chromosome	11.601	11.6119	11.6778	11.6302	11.7203	11.5304	10.6644	11.305	-0.325202	0.374791
glucose-1-phosphate uridylyltransferase	HVO_1527	Chromosome	12.5064	12.6943	12.4946	12.5651	12.9249	12.8063	12.0964	12.6092	0.044107	0.87664
glycosyltransferase AglI	HVO_1528	Chromosome	12.0646	11.8578	12.0077	11.9767	11.9108	11.7476	10.5358	11.3981	-0.578629	0.257036
glycosyltransferase AglG	HVO_1529	Chromosome	9.77704	9.80251	9.6864	9.75531	8.81818	8.74506	7.93466	8.4993	-1.25601	0.0116679
oligosaccharyltransferase AglB	HVO_1530	Chromosome	8.68673	10.223	9.48091	9.46356	9.38398	8.24406	9.41778	9.01527	-0.448287	0.488192
UDP-glucose dehydrogenase	HVO_1531	Chromosome	6.88855	7.09206	6.88194	6.95418	7.00237	6.94212	6.98018	6.97489	0.0207041	0.785596
predicted membrane protein	HVO_1532	Chromosome	7.91725	8.29364	8.76845	8.32645	8.9798	8.86201	10.0467	9.29616	0.969712	0.0975121
hypothetical protein	HVO_1533	Chromosome	6.64411	6.52565	6.67463	6.6148	9.25448	9.18105	10.4175	9.61766	3.00287	0.00173349
methyltransferase, putative	HVO_1534	Chromosome	6.07761	6.60936	6.47516	6.38738	6.72577	6.64847	7.68107	7.01844	0.63106	0.161922
conserved hypothetical protein	HVO_1535	Chromosome	7.47194	7.60122	7.38932	7.48749	7.57491	7.82112	8.15249	7.84951	0.362012	0.112217
SPP-like hydrolase, Archaeal	HVO_1536	Chromosome	8.73322	8.7719	8.40156	8.63556	8.85571	9.09691	9.67559	9.2094	0.573844	0.100888
Orc1-type DNA replication protein	HVO_1537	Chromosome	6.02089	5.97911	6.07617	6.02539	6.16251	6.27512	6.66305	6.36689	0.341502	0.0911313
glycerol-3-phosphate dehydrogenase subunit A	HVO_1538	Chromosome	10.4917	10.8449	10.7181	10.6849	11.2196	11.0093	11.9009	11.3766	0.691695	0.0743688
glycerol-3-phosphate dehydrogenase subunit B	HVO_1539	Chromosome	9.13653	9.68459	9.48678	9.43597	9.91476	9.36161	10.6967	9.99104	0.555071	0.256005
glycerol-3-phosphate dehydrogenase subunit C	HVO_1540	Chromosome	10.8734	10.9463	10.8312	10.8836	11.5617	11.4093	12.1422	11.7044	0.820771	0.0220698
glycerol kinase	HVO_1541	Chromosome	14.4868	14.698	14.7307	14.6385	15.0016	15.0588	15.4759	15.1787	0.540249	0.0323451
conserved membrane protein	HVO_1542	Chromosome	11.8653	11.6383	11.7767	11.7601	11.9683	12.0568	13.1069	12.3773	0.617227	0.172031
phosphocarrier protein HPr	HVO_1543	Chromosome	6.24557	6.63368	6.69161	6.52362	6.54694	6.56797	7.75152	6.95548	0.43186	0.363965
dihydroxyacetone kinase, phosphotransfer subunit	HVO_1544	Chromosome	6.42573	6.47031	6.47042	6.45549	6.66732	6.90815	7.90872	7.1614	0.705911	0.137054
dihydroxyacetone kinase, L subunit	HVO_1545	Chromosome	9.84689	9.7877	9.59299	9.74253	10.4278	10.8257	11.6109	10.9548	1.21227	0.027133
dihydroxyacetone kinase, DhaK subunit	HVO_1546	Chromosome	9.75958	9.76815	9.66208	9.72993	10.4933	11.089	11.7338	11.1054	1.37542	0.0187318
isoleucyl-tRNA synthetase	HVO_1547	Chromosome	8.45439	9.28882	8.9083	8.88384	8.89615	8.29123	9.35848	8.84862	-0.035215	0.932736
lipoprotein, putative	HVO_1548	Chromosome	7.38227	7.67547	7.66832	7.57535	7.60396	7.71727	8.60257	7.9746	0.399247	0.293106
conserved hypothetical protein	HVO_1549	Chromosome	7.99457	7.87194	7.45593	7.77415	8.00308	8.38971	8.13454	8.17577	0.401628	0.113227
acyl-CoA thioester hydrolase	HVO_1550	Chromosome	6.16815	6.95765	6.97145	6.69908	6.90426	6.88769	7.97379	7.25525	0.556164	0.28112
Uncharacterized ACR	HVO_1551	Chromosome	8.19738	8.69681	8.55155	8.48191	9.09465	9.37542	9.7258	9.39862	0.916705	0.0175831
putative bacterial regulatory protein arsR family	HVO_1552	Chromosome	6.35045	7.17358	7.24924	6.92442	7.29673	7.02244	8.26004	7.5264	0.601982	0.272012
putative hydroxypyruvate reductase	HVO_1553	Chromosome	5.59255	5.92451	6.0521	5.85639	6.05138	5.85275	6.83917	6.24777	0.391378	0.302383
TraB family protein	HVO_1554	Chromosome	7.85544	8.60517	8.09942	8.18668	8.24657	7.99153	8.6188	8.28563	0.098955	0.746953
SpoIVFB-type metallopeptidase, transmembrane (TBD)	HVO_1555	Chromosome	6.26199	6.67406	6.55742	6.49782	6.7565	6.35284	7.01941	6.70958	0.211757	0.408163
hypothetical protein	HVO_1556	Chromosome	10.3629	10.6496	11.0637	10.6921	11.6542	11.3518	12.5931	11.8664	1.17432	0.0508506
phosphoribosylformylglycinamidine cyclo-ligase	HVO_1557	Chromosome	6.05617	7.44436	6.5575	6.68601	6.36085	6.14882	7.27292	6.5942	-0.0918117	0.871499
cytochrome P450	HVO_1558	Chromosome	7.97838	8.91566	7.98345	8.2925	8.28522	8.1671	7.62763	8.02665	-0.265849	0.513841
HTH/CBS domain protein	HVO_1559	Chromosome	8.82727	9.12029	9.1416	9.02972	8.50605	9.01107	8.25823	8.59178	-0.43794	0.146644
Uncharacterized protein conserved in archaea	HVO_1560	Chromosome	8.85999	9.33606	8.87513	9.02373	8.04935	8.32898	9.31177	8.56337	-0.460361	0.327918
hypothetical protein	HVO_1561	Chromosome	8.66572	7.99884	9.53078	8.73178	8.07099	8.34319	6.85077	7.75499	-0.976792	0.200602
proteasome beta subunit	HVO_1562	Chromosome	10.5604	10.8767	10.6564	10.6978	11.0071	11.4433	11.2422	11.2309	0.533075	0.0273966
hypothetical protein	HVO_1563	Chromosome	9.41896	9.078	9.09942	9.19879	10.2104	10.9628	10.945	10.7061	1.50727	0.00513887
conserved hypothetical protein	HVO_1564	Chromosome	7.44651	8.4224	8.10175	7.99022	8.08023	7.58473	8.24596	7.97031	-0.0199097	0.957265
DNA ligase, ATP dependent	HVO_1565	Chromosome	5.974	6.6993	6.81163	6.49497	6.34612	6.04544	7.53586	6.64247	0.147499	0.792809
hypothetical protein	HVO_1566	Chromosome	9.35575	9.76996	9.6514	9.59237	9.18808	8.98157	9.14427	9.10464	-0.487733	0.0242796
conserved hypothetical protein	HVO_1567	Chromosome	8.43754	9.15311	8.78104	8.79056	9.1879	9.31505	10.0568	9.5199	0.729343	0.0990265
HydD, putative	HVO_1568	Chromosome	8.2217	8.56536	8.05175	8.2796	8.69069	9.06593	9.49197	9.08286	0.803261	0.0438469
hypothetical protein	HVO_1569	Chromosome	7.99046	8.08057	8.2649	8.11198	8.02368	8.18934	8.71611	8.30971	0.197732	0.426917
DNA topoisomerase VI subunit A	HVO_1570	Chromosome	11.6242	11.8384	11.8543	11.7723	11.8344	11.4051	11.7636	11.6677	-0.104586	0.529733
DNA topoisomerase VI subunit B	HVO_1571	Chromosome	9.88607	10.1924	10.1489	10.0758	9.92944	9.54909	9.91132	9.79662	-0.279165	0.149066
DNA gyrase subunit B	HVO_1572	Chromosome	12.2545	12.2591	12.3495	12.2877	12.3459	12.5413	11.7786	12.2219	-0.0657523	0.789862
DNA gyrase subunit A	HVO_1573	Chromosome	11.4526	11.0989	11.0763	11.2093	11.2566	11.717	12.0541	11.6759	0.466622	0.148636
MutT/nudix family protein	HVO_1574	Chromosome	9.09893	9.15653	8.93942	9.06496	9.79083	9.93975	9.97571	9.90209	0.837137	0.000627569
arginase	HVO_1575	Chromosome	7.26196	7.28164	6.7459	7.0965	7.59032	7.6016	7.05985	7.41726	0.320759	0.269451
UDP-glucose 4-epimerase	HVO_1576	Chromosome	7.66528	7.98161	7.92977	7.85889	7.54316	7.78486	7.95869	7.76223	-0.0966533	0.56737
conserved hypothetical protein	HVO_1577	Chromosome	12.0755	12.2415	12.2588	12.1919	12.7719	13.2462	13.3562	13.1248	0.932857	0.00777407
nadh dehydrogenase	HVO_1578	Chromosome	8.50797	9.41774	9.18257	9.0361	8.82266	8.41162	9.22926	8.82118	-0.214919	0.583285
uridine phosphorylase	HVO_1579	Chromosome	6.04178	6.64798	6.31161	6.33379	6.33462	6.15103	6.99352	6.49306	0.159268	0.634614
conserved hypothetical protein	HVO_1580	Chromosome	7.64792	8.64183	8.2459	8.17855	8.372	8.00147	8.39196	8.25514	0.0765944	0.820155
cytidine deaminase	HVO_1581	Chromosome	7.61012	8.27303	7.97641	7.95319	8.01405	7.86429	8.05569	7.97801	0.0248232	0.907363
conserved hypothetical protein	HVO_1582	Chromosome	7.57723	8.09202	8.61585	8.09503	7.86761	8.05699	8.79184	8.23881	0.143777	0.744419
conserved hypothetical protein	HVO_1583	Chromosome	8.20335	8.62648	8.98954	8.60646	8.67752	8.735	9.15185	8.85479	0.248331	0.412791
acetyltransferase family	HVO_1584	Chromosome	5.95179	6.36674	6.36656	6.22836	6.47192	6.57862	7.2991	6.78321	0.55485	0.132452
acyl-CoA synthetase	HVO_1585	Chromosome	9.58279	9.54678	10.0591	9.72957	9.55848	9.91468	10.1687	9.88063	0.151067	0.566374
proton/sodium-glutamate symport protein	HVO_1586	Chromosome	6.88697	6.64757	7.1586	6.89772	6.54577	6.9135	6.57325	6.6775	-0.22021	0.309047
putative acetyl-CoA synthetase	HVO_1587	Chromosome	5.9374	6.3806	6.63609	6.31803	6.33238	6.30069	6.84886	6.49398	0.175946	0.551027
Cupin domain protein	HVO_1588	Chromosome	7.45562	7.68368	7.2534	7.46423	7.40514	7.97376	7.81046	7.72979	0.265553	0.274316
chaperone protein DnaJ	HVO_1589	Chromosome	9.68009	9.90374	9.9065	9.83011	9.50005	9.50763	9.34756	9.45175	-0.378365	0.0143569
chaperone protein DnaK	HVO_1590	Chromosome	11.0973	11.2456	11.1011	11.148	11.2046	11.0685	11.4327	11.2353	0.0872813	0.496883
conserved hypothetical protein	HVO_1591	Chromosome	7.73542	7.7051	8.26478	7.90177	8.20394	8.66029	9.03958	8.63461	0.732839	0.0724239
co-chaperone GrpE	HVO_1592	Chromosome	9.07369	9.69161	9.33669	9.36733	9.56531	9.77798	10.5683	9.97055	0.603218	0.163388
3-isopropylmalate dehydratase	HVO_1593	Chromosome	7.3981	7.90075	7.50818	7.60234	8.1453	8.52491	9.24707	8.63909	1.03675	0.0440595
tRNA and rRNA cytosine-C5-methylase	HVO_1594	Chromosome	7.96443	8.88917	8.9343	8.59597	8.64803	8.47478	9.95477	9.02586	0.429893	0.488396
conserved hypothetical protein	HVO_1595	Chromosome	7.01015	7.69208	7.14554	7.28259	7.04817	7.05726	8.32807	7.47783	0.195244	0.701219
Protein of unknown function (DUF790) superfamily	HVO_1596	Chromosome	6.40603	6.78509	6.75425	6.64846	6.76577	6.83991	8.05257	7.21942	0.570961	0.25909
Tat (twin-arginine translocation) pathway signal sequence domain protein	HVO_1597	Chromosome	5.70427	6.08444	6.04373	5.94415	6.00647	6.09115	6.88887	6.32883	0.384682	0.276874
DNA repair helicase Rad25	HVO_1598	Chromosome	7.66588	7.86923	7.82106	7.78539	7.64223	7.87387	8.0021	7.8394	0.0540083	0.680572
conserved hypothetical protein	HVO_1599	Chromosome	7.04899	7.59939	7.11602	7.2548	7.1361	7.31863	7.62865	7.36113	0.106328	0.661464
conserved hypothetical protein	HVO_1600	Chromosome	9.12173	9.27993	9.50219	9.30128	8.89338	9.00816	8.60017	8.8339	-0.467382	0.0464918
ABC-type transport system ATP-binding protein (probable substrate sulfonate)	HVO_1601	Chromosome	6.95553	7.47014	7.0676	7.16442	6.54061	6.54309	7.24526	6.77632	-0.388107	0.240427
ABC-type transport system permease protein (probable substrate sulfonate)	HVO_1602	Chromosome	10.4739	10.7365	10.5744	10.595	9.8038	10.0594	9.98022	9.9478	-0.647161	0.00383653
ABC-type transport system periplasmic substrate-binding protein (probable substrate sulfonate)	HVO_1603	Chromosome	11.4943	11.9118	11.7709	11.7257	10.8279	11.0913	10.6754	10.8649	-0.86078	0.0075592
pyridoxal phosphate-dependent aminotransferase (probable aspartate aminotransferase)	HVO_1604	Chromosome	7.00587	7.49249	7.49975	7.3327	7.50286	7.78743	8.20858	7.83296	0.500252	0.12902
NhaC-type sodium/hydrogen antiporter	HVO_1605	Chromosome	9.86204	10.5645	10.4731	10.2999	9.71454	9.34707	8.83869	9.3001	-0.999781	0.0410287
conserved hypothetical protein	HVO_1606	Chromosome	7.12265	7.26691	7.60333	7.33097	7.50117	7.43939	8.19289	7.71115	0.380183	0.246622
conserved hypothetical protein	HVO_1607	Chromosome	5.48433	5.79159	5.44142	5.57244	5.46424	5.5428	5.6888	5.56528	-0.0071639	0.958184
GTP-binding protein	HVO_1608	Chromosome	7.57679	7.65846	7.99854	7.7446	8.00943	8.25027	9.10952	8.45641	0.71181	0.117666
conserved hypothetical protein	HVO_1609	Chromosome	7.12709	7.00435	7.34592	7.15912	7.79082	8.1038	9.05709	8.31724	1.15812	0.0423163
conserved hypothetical protein	HVO_1610	Chromosome	9.18175	9.60317	9.08423	9.28972	9.44434	9.5542	9.63861	9.54572	0.256	0.204132
conserved hypothetical protein	HVO_1611	Chromosome	9.17344	9.21288	9.66488	9.3504	9.04797	9.19597	10.168	9.47064	0.120244	0.770421
conserved hypothetical protein	HVO_1612	Chromosome	5.52107	5.71062	6.03511	5.7556	5.69498	5.69035	6.77047	6.05193	0.296335	0.489005
glycosyltransferase	HVO_1613	Chromosome	7.54638	8.80914	8.00094	8.11882	8.68301	8.4758	7.82492	8.32791	0.209091	0.666864
hypothetical protein	HVO_1614	Chromosome	7.30209	8.11692	7.74646	7.72182	7.37859	7.3899	7.76951	7.51267	-0.209156	0.479194
conserved hypothetical protein	HVO_1615	Chromosome	8.12737	9.05376	9.27866	8.81993	8.8858	8.62555	10.0355	9.18227	0.362341	0.55175
conserved hypothetical protein	HVO_1616	Chromosome	6.91838	7.00037	7.40751	7.10875	7.02128	7.17357	8.09326	7.42937	0.320615	0.432123
hypothetical protein	HVO_1617	Chromosome	6.61572	6.52472	6.88622	6.67556	6.38568	6.54127	6.99312	6.64002	-0.0355332	0.875062
hypothetical protein	HVO_1618	Chromosome	6.28432	6.06614	6.54807	6.29951	6.04233	6.22205	6.86259	6.37566	0.0761478	0.802718
conserved hypothetical protein	HVO_1619	Chromosome	7.47581	7.63163	6.98419	7.36388	6.85823	7.12473	6.71444	6.89913	-0.464743	0.112454
XerC/D-like integrase	HVO_1620	Chromosome	7.32803	7.5495	7.80534	7.56096	7.02069	7.23488	7.96552	7.40703	-0.15393	0.653179
endoribonuclease L-PSP	HVO_1621	Chromosome	6.14042	6.08006	6.31422	6.17823	5.87192	6.19912	6.66264	6.24456	0.0663256	0.795871
conserved hypothetical protein	HVO_1622	Chromosome	5.47428	5.61553	5.96025	5.68335	5.74678	5.65262	6.30822	5.90254	0.219189	0.430841
conserved hypothetical protein	HVO_1623	Chromosome	5.80331	5.93574	5.779	5.83935	5.71297	5.8603	6.29863	5.9573	0.117952	0.553295
conserved hypothetical protein	HVO_1624	Chromosome	6.23665	6.52723	6.91384	6.55924	6.59008	6.56075	7.44325	6.86469	0.305452	0.4316
hypothetical protein	HVO_1625	Chromosome	6.70865	7.23882	7.49106	7.14617	7.5098	7.48747	8.23976	7.74568	0.599505	0.150771
metallo-beta-lactamase	HVO_1626	Chromosome	8.66361	9.40435	9.35696	9.14164	9.08993	9.08229	9.26672	9.14631	0.00467333	0.985803
hypothetical protein	HVO_1627	Chromosome	6.13765	6.40318	6.84748	6.46277	8.09918	7.95351	8.35713	8.13661	1.67384	0.00216517
conserved hypothetical protein TIGR00725	HVO_1628	Chromosome	5.49979	5.76574	5.79161	5.68571	5.71252	5.76318	6.77879	6.08483	0.399121	0.32926
hypothetical protein	HVO_1629	Chromosome	5.41882	5.61572	5.83496	5.62317	5.81397	5.75036	6.63124	6.06519	0.442024	0.224615
conserved hypothetical protein	HVO_1630	Chromosome	8.44656	8.85961	9.5571	8.95442	9.08403	8.80237	10.0516	9.31265	0.35823	0.511817
Diphthamide synthase subunit	HVO_1631	Chromosome	10.4527	10.7391	10.6348	10.6089	10.4128	9.76905	9.74043	9.97409	-0.634806	0.0539664
Serine esterase, putative	HVO_1632	Chromosome	6.96592	7.33491	7.18706	7.16263	7.19314	7.15007	8.25185	7.53169	0.369055	0.381802
Protein of unknown function (DUF964) superfamily	HVO_1633	Chromosome	8.61627	9.02846	8.88599	8.84357	8.39599	9.13058	9.36011	8.96223	0.118655	0.725445
cell division inhibitor MinD-like protein	HVO_1634	Chromosome	5.89306	6.15289	6.6983	6.24808	6.23168	6.12647	7.5885	6.64888	0.400797	0.489457
conserved hypothetical protein	HVO_1635	Chromosome	6.94305	7.16458	7.57163	7.22642	7.12221	7.29029	7.86723	7.42658	0.200155	0.529605
hypothetical protein	HVO_1636	Chromosome	5.90814	6.24055	6.51325	6.22065	5.87148	5.73324	6.67703	6.09392	-0.126727	0.730032
peptidyl-prolyl cis-trans isomerase	HVO_1637	Chromosome	10.8832	11.5224	10.9745	11.1267	10.8005	10.8688	11.4623	11.0439	-0.0828657	0.789145
hypothetical protein	HVO_1638	Chromosome	5.8335	5.68408	6.53407	6.01721	6.24456	6.31268	7.08923	6.54882	0.53161	0.2312
conserved hypothetical protein	HVO_1639	Chromosome	5.27859	5.55179	5.88351	5.5713	5.60653	5.57001	6.76999	5.98218	0.410879	0.394531
hypothetical protein	HVO_1641	Chromosome	6.01603	6.20107	7.21636	6.47782	6.61566	6.78785	7.81091	7.07147	0.59365	0.323466
hypothetical protein	HVO_1642	Chromosome	6.20425	6.18556	6.77579	6.38854	6.097	6.16754	6.31975	6.19476	-0.193773	0.397123
hypothetical protein	HVO_1643	Chromosome	6.23145	6.14855	6.64481	6.3416	6.0146	6.10801	6.50753	6.21005	-0.131555	0.574403
conserved hypothetical protein	HVO_1644	Chromosome	8.38418	8.2393	9.3608	8.66143	8.167	8.49036	7.7075	8.12162	-0.539809	0.267169
cox-type terminal oxidase subunit I/III	HVO_1645	Chromosome	7.00472	6.7652	7.73608	7.16867	6.78897	6.93879	6.51035	6.74604	-0.42263	0.25439
cox-type terminal oxidase subunit II	HVO_1646	Chromosome	7.10888	6.8201	7.85377	7.26092	6.66438	7.09762	6.81846	6.86015	-0.400765	0.295145
cytochrome C oxidase subunit I	HVO_1647	Chromosome	8.68732	8.31999	9.43017	8.81249	9.28925	9.30814	8.56161	9.053	0.240509	0.587822
Adenylate cyclase	HVO_1648	Chromosome	7.31488	7.65019	7.94592	7.637	6.99426	7.00456	7.31974	7.10619	-0.530808	0.0658889
S-adenosylmethionine synthetase	HVO_1649	Chromosome	10.1201	11.6393	10.9459	10.9018	10.7745	9.16877	10.2546	10.066	-0.835833	0.265008
polyphosphate kinase	HVO_1650	Chromosome	8.89254	9.47078	8.83312	9.06548	9.02865	8.9596	8.95448	8.98091	-0.0845688	0.700799
thiamine biosynthesis/tRNA modification protein ThiI	HVO_1651	Chromosome	8.3204	8.80186	8.67523	8.59917	8.56682	8.31633	8.82377	8.56897	-0.030195	0.890283
hypothetical protein	HVO_1652	Chromosome	7.18145	8.20789	7.81371	7.73435	8.74518	8.06802	8.35159	8.38826	0.653913	0.141505
conserved hypothetical protein	HVO_1653	Chromosome	7.14577	7.5407	7.21997	7.30215	7.65711	7.25283	7.35541	7.42178	0.119635	0.523827
cysteine synthase	HVO_1654	Chromosome	7.14381	7.9358	7.4116	7.49707	7.66705	7.46645	7.82551	7.653	0.155932	0.573532
conserved hypothetical protein	HVO_1655	Chromosome	9.44763	9.99027	9.93573	9.79121	9.82044	9.94028	10.2043	9.98835	0.197137	0.393694
thioredoxin domain containing protein	HVO_1656	Chromosome	6.49184	6.78317	6.75069	6.67523	6.55615	6.47246	6.97475	6.66778	-0.0074471	0.969094
phosphoribosylamine--glycine ligase	HVO_1657	Chromosome	9.88856	11.5583	11.123	10.8566	9.86331	8.71248	9.08341	9.21973	-1.63688	0.0535904
acetyltransferase homolog	HVO_1658	Chromosome	7.69517	8.36356	8.31163	8.12345	8.03899	8.09971	8.70246	8.28038	0.156933	0.630233
conserved hypothetical protein	HVO_1659	Chromosome	9.35267	8.93576	8.99255	9.09366	9.08266	9.26502	8.6771	9.00826	-0.0854025	0.714376
Domain of unknown function DUF147 family	HVO_1660	Chromosome	10.3244	10.0966	9.77803	10.0663	10.0299	10.1697	9.12809	9.7759	-0.290435	0.468284
Myoglobin	HVO_1661	Chromosome	7.3572	7.31958	8.18037	7.61905	6.56976	7.03009	7.5132	7.03768	-0.581365	0.211488
hypothetical protein	HVO_1662	Chromosome	9.56035	9.08829	10.4148	9.6878	8.89517	9.6129	7.65704	8.7217	-0.966096	0.234426
putative transcription factor tfiib repeat protein	HVO_1664	Chromosome	7.06665	7.16995	7.55913	7.26524	7.36435	7.70494	8.36461	7.8113	0.546058	0.172992
hypothetical protein	HVO_1665	Chromosome	9.68889	10.111	10.7294	10.1764	10.7677	10.6831	10.9746	10.8085	0.632037	0.114673
phosphopantetheine adenylyltransferase	HVO_1666	Chromosome	8.16327	8.68057	8.43662	8.42682	8.48941	8.21085	8.71969	8.47332	0.0464962	0.835371
transcription regulator	HVO_1667	Chromosome	8.02109	9.29178	9.03106	8.78131	9.06174	8.2717	9.82373	9.05239	0.271082	0.670978
gamma-glutamylcysteine synthetase	HVO_1668	Chromosome	9.93607	10.1348	10.3212	10.1307	9.85785	9.83719	9.22933	9.64146	-0.489232	0.104982
fibrillarin-like pre-rRNA processing protein	HVO_1669	Chromosome	5.81725	6.09081	6.32445	6.0775	6.14288	6.0392	6.90672	6.36294	0.285431	0.409741
archaeal nucleolar protein-like protein	HVO_1670	Chromosome	6.08047	6.61568	6.99508	6.56374	6.57679	6.52364	7.65296	6.91779	0.354051	0.478665
conserved hypothetical protein	HVO_1671	Chromosome	5.94669	6.32924	7.12233	6.46608	6.61087	6.58051	8.22789	7.13976	0.673673	0.355196
hypothetical protein	HVO_1672	Chromosome	6.28726	6.4212	7.15508	6.62118	6.53544	6.54939	7.72553	6.93679	0.315607	0.545014
conserved hypothetical protein	HVO_1673	Chromosome	6.84792	7.12364	6.92568	6.96575	7.04317	7.05052	7.16788	7.08719	0.121443	0.255031
conserved hypothetical protein	HVO_1674	Chromosome	6.22351	6.30514	6.25852	6.26239	6.40514	6.48365	6.78814	6.55898	0.296586	0.0675758
magnesium and cobalt transport protein CorA	HVO_1675	Chromosome	7.06529	7.24777	7.11821	7.14376	7.43428	7.61937	7.61818	7.55727	0.413517	0.00725955
transcription initiation factor TFB	HVO_1676	Chromosome	13.0147	12.0813	12.3856	12.4939	12.7549	12.7211	12.6076	12.6945	0.200612	0.511054
conserved hypothetical protein	HVO_1677	Chromosome	8.92385	9.04005	9.94453	9.30281	9.84053	9.94651	10.9922	10.2597	0.956931	0.12199
translation initiation factor aIF-2 beta subunit	HVO_1678	Chromosome	6.68774	6.90992	7.18164	6.92643	7.09882	7.10591	8.40258	7.53577	0.609337	0.252704
Predicted metal-binding protein conserved in archaea	HVO_1679	Chromosome	11.5814	11.3718	11.7054	11.5529	12.3145	13.2695	12.7978	12.7939	1.24104	0.0132141
Protein of unknown function (DUF555) family	HVO_1680	Chromosome	8.82502	9.52994	8.82905	9.06134	10.1428	10.6092	10.8306	10.5275	1.4662	0.00908859
DNA N-glycosylase	HVO_1681	Chromosome	6.24601	6.47032	6.07723	6.26452	5.90732	6.023	6.55253	6.16095	-0.103567	0.674439
transporter, small conductance mechanosensitive ion channel (MscS) family superfamily	HVO_1682	Chromosome	6.17964	6.07309	6.54829	6.26701	6.1533	6.23557	6.23917	6.20935	-0.0576583	0.714287
4-alpha-glucanotransferase	HVO_1683	Chromosome	9.6837	10.0612	10.1839	9.97627	10.4553	10.2889	10.841	10.5284	0.552103	0.0678946
threonyl-tRNA synthetase	HVO_1684	Chromosome	8.04111	8.65314	8.12856	8.27427	8.53425	8.53331	8.91611	8.66123	0.386953	0.167358
hypothetical protein	HVO_1685	Chromosome	8.14115	8.23206	8.19746	8.19022	8.33657	9.60654	9.6929	9.212	1.02178	0.0805774
multidrug resistance protein homolog	HVO_1686	Chromosome	6.70166	7.42512	7.33091	7.15257	7.05055	6.71082	7.21335	6.99157	-0.160991	0.58454
hypothetical protein	HVO_1687	Chromosome	5.65358	5.94002	6.43785	6.01048	6.36993	6.8171	7.43122	6.87275	0.862268	0.0878453
hypothetical protein	HVO_1688	Chromosome	6.8353	7.36115	7.74114	7.31253	7.15424	8.0805	7.93256	7.72244	0.409906	0.351704
conserved protein	HVO_1690	Chromosome	11.0173	10.8325	10.8003	10.8834	11.0085	11.135	9.88639	10.6766	-0.206726	0.634609
putative PRC-barrel domain protein	HVO_1691	Chromosome	10.0512	9.76232	9.43371	9.74908	9.69783	10.3682	8.50829	9.52478	-0.224304	0.715116
4Fe-S protein	HVO_1692	Chromosome	8.76323	9.19783	9.01321	8.99142	9.32662	9.13927	9.86465	9.44352	0.452092	0.146336
hypothetical protein (TBD)	HVO_1693	Chromosome	8.97687	9.66479	9.26697	9.30288	9.45573	9.1694	9.47569	9.36694	0.064061	0.787798
membrane protein, putative	HVO_1694	Chromosome	8.51388	8.63422	8.53843	8.56218	8.78058	9.24738	8.17905	8.73567	0.173493	0.607122
conserved hypothetical protein	HVO_1695	Chromosome	6.4678	6.68634	6.61422	6.58945	6.43057	6.43728	6.40289	6.42358	-0.165875	0.0635649
L-lactate permease	HVO_1696	Chromosome	7.40861	10.4527	9.65875	9.17336	12.4427	13.0816	13.5119	13.0121	3.83871	0.0163229
FAD-linked oxidase domain protein	HVO_1697	Chromosome	5.84859	7.0022	6.32019	6.39032	7.95879	8.65801	9.29939	8.63873	2.24841	0.0117577
CBS/parB domain protein	HVO_1698	Chromosome	6.86741	7.6097	7.02599	7.1677	7.67726	7.67199	7.78582	7.71169	0.54399	0.0761222
aminotransferase, classes I and II superfamily	HVO_1699	Chromosome	6.27957	6.35284	6.41955	6.35065	6.34515	6.43789	7.10855	6.63053	0.279876	0.315104
conserved hypothetical protein	HVO_1700	Chromosome	6.06045	6.41291	6.14687	6.20674	6.34692	6.3976	6.86934	6.53795	0.331211	0.168462
DUF123 domain protein	HVO_1701	Chromosome	5.55269	5.67843	5.75406	5.66172	5.58082	5.63861	6.35992	5.85978	0.198061	0.484557
conserved hypothetical protein	HVO_1702	Chromosome	5.54839	5.73158	5.80342	5.69447	5.84348	5.78728	6.05109	5.89395	0.199485	0.145223
ATP-dependent helicase	HVO_1703	Chromosome	9.40753	9.32587	9.09798	9.27713	9.76701	9.94819	9.63594	9.78371	0.506586	0.0173724
conserved hypothetical protein	HVO_1704	Chromosome	7.26436	7.01647	7.84316	7.37466	7.12188	7.30348	6.02566	6.817	-0.557659	0.299555
ABC-type transport system periplasmic substrate-binding protein (probable substrate iron-III)	HVO_1705	Chromosome	8.83606	10.207	8.77824	9.27377	10.4344	9.90858	8.5718	9.63825	0.364476	0.641498
ABC-type transport system permease protein (probable substrate iron-III)	HVO_1706	Chromosome	10.1895	11.037	10.6041	10.6102	11.3055	10.6482	10.27	10.7412	0.131013	0.753251
ABC-type transport system ATP-binding protein (probable substrate iron-III)	HVO_1707	Chromosome	9.29405	10.0885	9.62054	9.66768	10.2352	9.59041	10.2893	10.0383	0.37062	0.313569
membrane protein, putative	HVO_1708	Chromosome	5.93929	6.41945	6.42705	6.26193	6.34943	6.19447	6.9568	6.50023	0.238302	0.4473
nitrate transporter	HVO_1709	Chromosome	5.58213	5.77682	5.83243	5.73046	5.77162	5.6567	6.35963	5.92932	0.198855	0.437028
alpha amylase	HVO_1710	Chromosome	11.5776	12.2149	12.2491	12.0139	13.4032	13.3183	13.4009	13.3741	1.36027	0.00348562
glucoamylase	HVO_1711	Chromosome	9.64656	9.85265	9.6534	9.71754	10.74	10.8756	11.5805	11.0654	1.34783	0.0074476
conserved hypothetical protein	HVO_1712	Chromosome	5.52879	5.89513	6.15901	5.86097	6.05853	5.9545	7.29653	6.43652	0.575544	0.286323
HTR-like protein	HVO_1713	Chromosome	5.45951	5.724	5.87322	5.68558	5.59731	5.59152	6.15844	5.78242	0.0968477	0.687211
permease; possible drug/metabolite exporter family protein	HVO_1714	Chromosome	6.0588	6.42267	6.32267	6.26805	6.44969	6.28943	6.56578	6.43497	0.166921	0.283625
hypothetical conserved protein	HVO_1715	Chromosome	5.54922	5.76596	5.77043	5.6952	5.66789	5.81616	6.38577	5.95661	0.261401	0.320427
exsB protein	HVO_1716	Chromosome	8.06945	9.26866	9.16273	8.83362	8.54895	7.44948	8.21706	8.07183	-0.761788	0.204413
radical SAM protein, putative (TBD)	HVO_1717	Chromosome	7.43866	9.12816	7.70081	8.08921	7.31099	5.88899	6.05684	6.41894	-1.67028	0.072862
6-pyruvoyl tetrahydropterin synthase	HVO_1718	Chromosome	6.96668	8.15397	7.80086	7.6405	7.28781	6.72813	8.0081	7.34135	-0.299157	0.589709
thioesterase	HVO_1719	Chromosome	7.52264	7.90534	7.14411	7.52403	7.21786	7.14087	6.97411	7.11095	-0.413083	0.148554
hypothetical protein	HVO_1720	Chromosome	7.27806	7.7072	8.2112	7.73215	7.73833	7.73859	8.60629	8.02774	0.295582	0.496357
2Fe-2S iron-sulfur cluster binding domain protein	HVO_1721	Chromosome	5.31934	5.52767	5.70505	5.51735	5.55516	5.51967	6.31043	5.79509	0.277732	0.378821
DNA repair helicase Rad25	HVO_1723	Chromosome	10.0617	10.2023	10.2905	10.1848	9.95559	10.0155	10.5133	10.1615	-0.023346	0.907601
hypothetical protein	HVO_1724	Chromosome	6.40317	6.14283	6.43696	6.32765	6.34069	6.4616	6.88475	6.56235	0.234694	0.282839
Orc1-type DNA replication protein	HVO_1725	Chromosome	7.44039	8.00573	7.00446	7.48353	7.34496	7.12774	6.55171	7.00814	-0.475385	0.272803
conserved hypothetical protein	HVO_1726	Chromosome	9.56108	9.39553	9.104	9.35354	8.92705	9.12173	8.66274	8.90384	-0.449696	0.075551
TATA-binding transcription initiation factor	HVO_1727	Chromosome	10.1056	9.91225	9.67341	9.89709	9.78753	10.6607	10.8786	10.4423	0.545204	0.200442
conserved hypothetical protein	HVO_1733	Chromosome	12.7495	12.3441	12.1223	12.4053	10.6349	10.8523	9.47333	10.3202	-2.08516	0.0110158
conserved hypothetical protein	HVO_1734	Chromosome	13.4889	13.0968	12.9486	13.1781	11.4315	11.4325	10.2531	11.039	-2.13907	0.00730143
hypothetical protein (TBD)	HVO_1735	Chromosome	13.3506	12.3897	12.549	12.7631	9.8141	8.81468	8.62206	9.08362	-3.67949	0.00148699
DNA repair helicase Rad25	HVO_1736	Chromosome	12.8369	12.0061	12.1378	12.3269	11.0674	10.5485	10.4668	10.6942	-1.63272	0.00690309
Protein of unknown function (DUF790) superfamily	HVO_1737	Chromosome	12.5046	11.578	11.6275	11.9034	11.3214	10.7017	10.7699	10.931	-0.972364	0.0537328
conserved hypothetical protein	HVO_1738	Chromosome	12.2576	10.4727	10.8364	11.1889	9.44598	9.07801	9.1114	9.2118	-1.97709	0.0238207
hypothetical protein	HVO_1739	Chromosome	11.0803	10.1343	9.88014	10.3649	9.93461	8.79944	8.62451	9.11952	-1.2454	0.0860707
hypothetical protein	HVO_1740	Chromosome	11.9249	11.0126	10.8947	11.2774	10.8816	10.0674	9.05555	10.0015	-1.27586	0.108887
conserved hypothetical protein	HVO_1741	Chromosome	11.2197	10.6099	10.3271	10.7189	10.8873	10.5984	9.39729	10.2943	-0.424589	0.465419
conserved hypothetical protein	HVO_1742	Chromosome	11.1594	10.7812	10.4918	10.8108	11.1618	10.8625	11.4809	11.1684	0.357605	0.245718
SWIM zinc finger domain protein	HVO_1743	Chromosome	7.97247	7.08475	6.85911	7.30545	6.59557	6.60813	7.48607	6.89659	-0.408853	0.414823
ATP-dependent helicase	HVO_1744	Chromosome	10.6136	10.2496	9.99178	10.285	10.7797	10.3278	10.0749	10.3941	0.109127	0.710709
hypothetical protein	HVO_1745	Chromosome	9.37592	9.88398	9.23294	9.49761	8.34608	8.66919	8.34518	8.45348	-1.04413	0.00973979
conserved hypothetical protein	HVO_1746	Chromosome	9.44153	9.53291	9.27611	9.41685	9.41101	8.58022	7.79227	8.5945	-0.822351	0.157333
hypothetical protein	HVO_1747	Chromosome	5.40325	5.5033	5.65381	5.52012	5.55359	5.43111	6.27652	5.75374	0.23362	0.441351
hypothetical protein	HVO_1748	Chromosome	6.68895	7.237	8.17547	7.36714	8.00238	7.79517	8.79221	8.19659	0.829452	0.192475
conserved hypothetical protein	HVO_1749	Chromosome	7.52819	8.76847	8.10583	8.13417	7.85555	7.70822	8.60116	8.05498	-0.0791894	0.869585
conserved hypothetical protein	HVO_1750	Chromosome	6.19378	6.75042	6.91436	6.61952	6.55886	6.67705	7.37771	6.8712	0.251681	0.495397
copper-translocating P-type ATPase	HVO_1751	Chromosome	8.9504	8.75905	9.58673	9.09873	8.92171	10.1424	9.80196	9.62201	0.523286	0.301449
transcription regulator	HVO_1752	Chromosome	5.5352	5.50954	5.72569	5.59014	5.56814	5.51536	6.12462	5.73604	0.145897	0.51878
copA N-terminal domain protein	HVO_1753	Chromosome	6.8743	7.13374	7.56701	7.19168	6.92966	7.08882	7.22626	7.08158	-0.110101	0.642264
hypothetical protein	HVO_1754	Chromosome	5.97143	6.37606	6.70128	6.34959	6.57585	6.77016	7.52844	6.95815	0.608557	0.165471
hypothetical protein	HVO_1755	Chromosome	8.56335	8.40642	8.25518	8.40832	8.29801	9.40504	8.92446	8.87584	0.467521	0.232558
Pat1 of HAT (histone acetyltransferase) family	HVO_1756	Chromosome	7.69285	7.63976	7.31377	7.54879	6.99596	8.70985	8.09988	7.93523	0.386438	0.495052
terminal quinol oxidase	HVO_1757	Chromosome	10.6638	10.4596	10.4742	10.5326	9.36814	11.5181	10.9083	10.5982	0.0656133	0.923644
thioredoxin reductase	HVO_1758	Chromosome	7.48513	8.78206	7.37025	7.87915	9.2628	8.75577	8.20651	8.74169	0.862545	0.189209
ABC-type transport system permease protein (probable substrate iron-III)	HVO_1759	Chromosome	10.5925	11.7944	10.1345	10.8405	12.7357	12.1489	10.749	11.8779	1.0374	0.248936
ABC-type transport system ATP-binding protein (probable substrate iron-III)	HVO_1760	Chromosome	9.98075	11.0733	9.57268	10.2089	11.92	11.5647	10.6647	11.3831	1.17422	0.114394
peptidylprolyl isomerase	HVO_1761	Chromosome	5.81922	6.32513	6.79732	6.31389	6.53132	6.28784	8.11871	6.97929	0.665395	0.357026
Ferredoxin 2	HVO_1762	Chromosome	8.76966	9.33865	9.26758	9.1253	10.2659	10.3042	10.6587	10.4096	1.28431	0.00417539
membrane protein, putative	HVO_1763	Chromosome	6.13212	6.88584	6.32142	6.44646	6.60749	6.37717	6.69492	6.55986	0.113399	0.668053
conserved hypothetical protein	HVO_1764	Chromosome	5.86359	7.07564	5.66894	6.20273	8.4821	7.6474	6.1181	7.41587	1.21314	0.213217
hypothetical protein	HVO_1765	Chromosome	6.48843	6.46227	7.33816	6.76295	6.51146	6.56968	6.59422	6.55845	-0.204503	0.517887
Predicted transcription regulator	HVO_1766	Chromosome	7.803	7.74976	8.65744	8.07007	8.00157	7.969	8.34228	8.10429	0.0342205	0.919332
ABC-type transport system permease protein (probable substrate dipeptides/oligopeptides)	HVO_1767	Chromosome	6.94055	6.69531	7.3383	6.99139	6.97678	6.875	6.7384	6.86339	-0.127997	0.556381
ABC-type transport system ATP-binding protein (probable substrate dipeptides/oligopeptides)	HVO_1768	Chromosome	5.47114	5.6644	5.88742	5.67432	5.871	5.72622	6.51231	6.03651	0.362188	0.250625
ABC-type transport system ATP-binding protein (probable substrate dipeptides/oligopeptides)	HVO_1769	Chromosome	6.4673	6.67591	7.18446	6.77589	6.90153	6.76098	7.51161	7.05804	0.282148	0.419342
hypothetical protein	HVO_1770	Chromosome	5.79813	6.16638	6.50427	6.15626	6.39148	6.32613	7.41608	6.71123	0.554972	0.244981
Protein of unknown function (DUF917) superfamily	HVO_1771	Chromosome	6.91169	7.19372	8.08359	7.39633	7.56119	7.40351	8.59683	7.85384	0.457511	0.424186
conserved hypothetical protein	HVO_1772	Chromosome	6.39712	6.3238	7.03719	6.58604	6.59458	6.50413	7.08781	6.72884	0.142802	0.64847
conserved hypothetical protein	HVO_1773	Chromosome	5.71292	5.90159	5.85114	5.82188	5.75947	5.80465	6.29699	5.9537	0.131819	0.507099
leucyl aminopeptidase	HVO_1774	Chromosome	6.22657	6.41165	7.01463	6.55095	6.68297	6.52979	8.26564	7.15947	0.60852	0.370494
oxygen-insesitive NAD(P)H nitroreductase/dihydropteridine reductase	HVO_1775	Chromosome	5.95004	6.37613	6.54239	6.28952	6.42073	6.45206	7.20962	6.69414	0.404617	0.265021
probable hydantoin racemase	HVO_1776	Chromosome	5.16302	5.3641	5.47035	5.33249	5.29411	5.26017	5.98333	5.51253	0.180043	0.514812
catalase/peroxidase HPI	HVO_1778	Chromosome	10.18	10.9953	10.8498	10.675	10.3909	9.53481	9.82959	9.91843	-0.756592	0.10012
transducer protein Htr8	HVO_1779	Chromosome	6.87246	6.88149	7.40135	7.05177	7.03039	7.00294	7.40573	7.14635	0.0945871	0.686493
conserved hypothetical protein	HVO_1780	Chromosome	7.76236	8.0576	7.54418	7.78804	7.96363	8.27661	8.26003	8.16676	0.378713	0.103455
conserved hypothetical protein	HVO_1781	Chromosome	7.66549	7.93537	7.07393	7.55827	7.67496	7.90956	6.53052	7.37168	-0.186584	0.725978
transposase (ISH51)	HVO_1782	Chromosome	13.8777	13.3141	13.8716	13.6878	11.7831	12.3575	12.162	12.1009	-1.58693	0.00323508
conserved hypothetical protein	HVO_1783	Chromosome	6.42986	6.83769	6.89506	6.72087	6.75368	6.82589	7.25907	6.94621	0.225341	0.354329
acetylornithine deacetylase, putative	HVO_1784	Chromosome	6.2922	6.04852	6.05135	6.13069	6.04318	6.42871	6.78414	6.41868	0.287986	0.276402
conserved hypothetical protein	HVO_1785	Chromosome	9.87186	10.7144	10.3791	10.3218	10.1301	10.0349	10.7519	10.3056	-0.0161817	0.963512
hypothetical protein	HVO_1786	Chromosome	9.54043	10.4544	10.4702	10.155	10.2013	10.0833	10.9477	10.4108	0.255782	0.566078
conserved hypothetical protein	HVO_1787	Chromosome	7.07423	7.31618	6.40843	6.93295	6.56587	7.11597	6.88	6.85395	-0.0789997	0.814165
ferredoxin--nitrite reductase	HVO_1788	Chromosome	10.4299	11.4979	10.973	10.9669	10.7738	10.2258	10.343	10.4475	-0.519394	0.212442
conserved hypothetical protein	HVO_1789	Chromosome	7.65441	8.41861	8.33227	8.1351	8.09305	7.99936	8.5792	8.22387	0.0887723	0.78282
putative integral membrane protein (TBD)	HVO_1790	Chromosome	6.40208	6.82148	6.70812	6.64389	6.74978	6.2626	7.09693	6.7031	0.0592093	0.838608
integral membrane protein, putative (TBD)	HVO_1791	Chromosome	7.93796	7.55127	8.70986	8.06636	11.1468	9.52988	10.3123	10.3297	2.2633	0.0172967
transcription regulator	HVO_1792	Chromosome	8.37246	8.50015	8.8104	8.561	8.3368	8.88375	8.36109	8.52721	-0.03379	0.885763
signal-transducing histidine kinase homolog	HVO_1793	Chromosome	6.36781	6.39839	6.60476	6.45699	6.31435	6.42935	7.3924	6.71203	0.255044	0.506339
two-component sensor histidine kinase, putative	HVO_1794	Chromosome	5.84029	5.97874	5.99004	5.93636	6.57739	6.35536	6.13825	6.357	0.420642	0.0361529
hypothetical protein	HVO_1795	Chromosome	5.68287	5.92739	6.21804	5.94277	6.34471	6.54247	6.71122	6.5328	0.590035	0.0345992
hypothetical protein	HVO_1796	Chromosome	5.20783	5.47752	5.60209	5.42915	5.79118	5.82181	6.07954	5.89751	0.468366	0.0340231
mRNA 3-end processing factor	HVO_1797	Chromosome	6.89327	7.30972	7.60734	7.27011	7.38923	7.39285	7.93406	7.57205	0.30194	0.333937
hypothetical protein	HVO_1798	Chromosome	5.97299	6.47116	6.92821	6.45746	6.52866	6.44282	7.61563	6.86237	0.404914	0.435275
FAD dependent oxidoreductase, putative	HVO_1799	Chromosome	10.1357	10.436	10.5046	10.3587	10.1734	9.57635	9.68507	9.8116	-0.547144	0.0642272
hypothetical protein	HVO_1800	Chromosome	11.1924	10.8937	11.2197	11.1019	10.9298	10.8225	9.94374	10.5654	-0.536568	0.178586
conserved hypothetical protein	HVO_1801	Chromosome	8.19207	8.24102	7.90513	8.11274	7.88236	8.12618	8.39276	8.13377	0.0210292	0.913024
conserved hypothetical protein	HVO_1802	Chromosome	7.63381	7.94016	7.8442	7.80605	7.71475	7.57788	7.53289	7.6085	-0.197551	0.13503
Uncharacterized conserved protein	HVO_1803	Chromosome	10.8241	10.7389	10.7633	10.7754	11.1005	11.6741	10.4678	11.0808	0.305368	0.431332
nicotinate phosphoribosyltransferase	HVO_1804	Chromosome	6.2375	6.69846	7.06367	6.66654	6.74617	6.6199	7.65938	7.00848	0.341944	0.446489
hypothetical protein	HVO_1805	Chromosome	6.28044	6.15219	6.43067	6.28777	6.18755	6.27563	6.72282	6.39533	0.107568	0.590609
lipoprotein, putative	HVO_1806	Chromosome	6.16247	6.28825	6.34648	6.26573	6.28248	6.40525	7.1144	6.60071	0.334974	0.274708
conserved hypothetical protein	HVO_1807	Chromosome	5.88944	6.24735	6.77513	6.30397	6.41222	6.13462	6.61161	6.38615	0.0821771	0.792387
lipoprotein, putative	HVO_1808	Chromosome	9.14873	9.41081	9.51421	9.35792	10.0721	10.3646	10.5956	10.3441	0.986161	0.00613467
isochorismatase	HVO_1809	Chromosome	6.18766	6.35604	6.50135	6.34835	6.47067	6.64298	7.32858	6.81407	0.465722	0.168297
hypothetical protein (TBD)	HVO_1810	Chromosome	6.39615	6.58323	7.19223	6.72387	6.88459	6.95158	6.91075	6.91564	0.19177	0.470941
HTR-like protein	HVO_1811	Chromosome	6.13801	6.19988	6.31214	6.21668	6.12047	6.31876	6.27385	6.23769	0.0210122	0.802785
conserved hypothetical protein	HVO_1812	Chromosome	5.52854	5.57035	5.82497	5.64128	5.5475	5.58207	6.14551	5.75836	0.117077	0.614732
hypothetical protein	HVO_1813	Chromosome	5.3913	5.56716	5.54259	5.50035	5.50955	5.41514	5.94637	5.62369	0.123336	0.514402
conserved hypothetical protein	HVO_1814	Chromosome	5.43737	5.42815	5.62229	5.49593	5.39091	5.37517	5.7046	5.49023	-0.00570677	0.965646
biotin/lipoate A/B protein ligase family domain protein	HVO_1815	Chromosome	5.47286	5.69874	5.99019	5.72059	6.06025	5.84625	6.63754	6.18135	0.460754	0.174913
Dihydroorotase	HVO_1816	Chromosome	7.42087	8.22777	8.17278	7.94047	8.16645	8.06008	9.02782	8.41812	0.477644	0.300524
hypothetical protein	HVO_1817	Chromosome	6.00038	6.30157	6.18471	6.16222	6.15375	6.08574	6.76198	6.33382	0.171599	0.500858
conserved hypothetical protein	HVO_1818	Chromosome	7.64155	8.59225	9.02229	8.4187	8.81085	8.75247	9.23953	8.93428	0.515589	0.302349
conserved hypothetical protein	HVO_1819	Chromosome	6.63686	7.05882	6.40687	6.70085	6.53595	6.70537	7.06436	6.76856	0.0677093	0.797078
uspA domain protein	HVO_1820	Chromosome	7.008	7.05586	7.4338	7.16589	7.36164	7.62242	8.09698	7.69368	0.527793	0.106174
Pat2 of HAT (histone acetyltransferase) family	HVO_1821	Chromosome	7.2547	7.3533	7.16574	7.25791	7.38005	7.71633	8.06105	7.71914	0.461235	0.0865044
uspA domain protein	HVO_1822	Chromosome	8.69035	8.55119	8.69685	8.64613	8.75117	9.36686	8.86098	8.993	0.346869	0.150621
uspA domain protein	HVO_1823	Chromosome	7.7059	7.79631	7.85933	7.78718	7.72883	8.58122	8.9588	8.42295	0.63577	0.157802
probable DHH superfamily phosphohydrolase	HVO_1824	Chromosome	8.85512	9.02805	8.94182	8.94166	8.8829	9.21496	9.92733	9.34173	0.400067	0.269164
conserved hypothetical protein	HVO_1825	Chromosome	7.51205	8.06674	7.60271	7.72717	7.23917	7.01643	7.90767	7.38776	-0.339413	0.346166
conserved hypothetical protein	HVO_1826	Chromosome	6.02328	6.59013	6.24064	6.28468	6.18686	5.91593	6.69704	6.26661	-0.0180758	0.952019
ribosomal protein S6.eR	HVO_1827	Chromosome	7.96668	9.00355	8.86932	8.61318	8.20565	7.91048	9.10824	8.40812	-0.205061	0.694522
putative protease La homolog type 2	HVO_1828	Chromosome	8.058	9.06024	8.91696	8.6784	10.4371	10.5356	11.7738	10.9155	2.23708	0.0136306
aminopeptidase homolog	HVO_1829	Chromosome	7.38111	8.26142	7.88933	7.84396	8.9658	8.9275	10.1	9.33111	1.48716	0.0322164
6-phosphogluconate dehydrogenase	HVO_1830	Chromosome	6.42976	7.50952	7.29236	7.07721	7.0218	6.67562	7.83134	7.17625	0.0990387	0.84515
2Fe-2S iron-sulfur cluster binding domain protein	HVO_1831	Chromosome	12.2952	13.0817	12.5929	12.6566	12.7202	12.7539	12.8779	12.784	0.127381	0.615454
multi antimicrobial extrusion family drug/sodium antiporter	HVO_1832	Chromosome	6.70863	6.97614	6.74074	6.80851	6.87654	6.42694	6.69265	6.66538	-0.143125	0.409102
putative resolvase	HVO_1834	Chromosome	9.39398	8.62024	8.87181	8.96201	8.24532	8.97549	7.83259	8.35113	-0.61088	0.205454
phage integrase/site-specific recombinase	HVO_1839	Chromosome	9.49525	8.03852	8.88354	8.80577	7.83519	8.75815	6.28503	7.62612	-1.17965	0.231081
conserved hypothetical protein	HVO_1840	Chromosome	5.15995	5.26009	5.32306	5.2477	5.27261	5.1951	6.05813	5.50861	0.260914	0.403754
conserved hypothetical protein	HVO_1841	Chromosome	7.24623	5.9841	6.5926	6.60764	5.98713	6.45599	6.28563	6.24292	-0.364729	0.401895
hypothetical protein	HVO_1842	Chromosome	9.61548	9.04303	8.89524	9.18459	8.49478	9.19874	9.03947	8.911	-0.27359	0.421866
hypothetical protein	HVO_1843	Chromosome	8.68675	7.71456	8.27973	8.22701	7.74267	8.0772	8.34309	8.05432	-0.172694	0.629517
hypothetical protein	HVO_1844	Chromosome	9.32559	8.13358	8.37	8.60972	7.5442	8.63661	6.04494	7.40859	-1.20114	0.223653
transposase (ISH51)	HVO_1845	Chromosome	13.6681	13.0072	13.4926	13.3893	11.3274	11.6854	11.5359	11.5162	-1.87308	0.00110446
oligoendopeptidase F	HVO_1847	Chromosome	8.29358	8.97044	8.43354	8.56585	8.58215	8.19558	8.12286	8.3002	-0.265654	0.349111
small CPxCG-related zinc finger protein	HVO_1848A	Chromosome	10.2501	10.3234	10.5037	10.3591	11.1833	11.8263	12.3112	11.7736	1.41451	0.0134837
aminopeptidase	HVO_1849	Chromosome	6.37876	6.6391	6.65032	6.55606	6.92396	7.04722	7.90123	7.29081	0.734744	0.0831856
hypothetical protein	HVO_1850	Chromosome	5.99946	6.6711	7.05032	6.57363	6.87308	6.52591	8.23731	7.2121	0.638471	0.351493
phosphoglycolate phosphatase	HVO_1851	Chromosome	7.6444	7.96572	7.8019	7.80401	7.68793	7.83474	8.61653	8.0464	0.242392	0.468209
tRNA pseudouridine synthase A	HVO_1852	Chromosome	9.55254	9.33815	9.07396	9.32155	8.22802	9.24779	9.24979	8.90853	-0.413017	0.323758
uspA domain protein	HVO_1853	Chromosome	8.54364	8.46095	8.09883	8.36781	7.25653	8.41186	8.44864	8.03901	-0.328797	0.472071
histidyl-tRNA synthetase	HVO_1854	Chromosome	7.1784	7.93669	7.44372	7.5196	7.32697	6.94467	7.4499	7.24051	-0.27909	0.358501
Integral membrane protein DUF6 domain protein	HVO_1855	Chromosome	6.07271	6.65344	6.61799	6.44804	6.43582	6.21821	7.38681	6.68028	0.232236	0.597103
predicted ATPase, PP-loop superfamily	HVO_1856	Chromosome	8.7257	8.8478	8.75228	8.77526	8.98298	9.28595	9.73127	9.3334	0.558144	0.0645376
conserved protein	HVO_1857	Chromosome	11.0884	11.1555	11.3171	11.187	11.7124	12.347	12.8003	12.2866	1.09959	0.027097
ribosomal protein S19.eR	HVO_1858	Chromosome	10.8107	11.6877	11.6647	11.3877	11.7934	11.5483	13.2151	12.1856	0.797881	0.250576
membrane protein, putative	HVO_1859	Chromosome	7.27623	7.7703	8.12087	7.72247	7.80251	7.62498	8.2356	7.8877	0.165233	0.616545
hypothetical protein	HVO_1860	Chromosome	7.45622	7.3842	8.6394	7.82661	7.74711	7.75832	8.68857	8.06466	0.238055	0.666598
thiamine-monophosphate kinase	HVO_1861	Chromosome	5.86315	6.27737	6.37338	6.1713	5.97906	5.86235	6.80429	6.21523	0.04393	0.902071
S2P family metalloprotease, transmembrane	HVO_1862	Chromosome	9.06366	8.97624	8.77014	8.93668	8.96281	8.99119	9.13152	9.02851	0.091826	0.416554
conserved hypothetical protein	HVO_1863	Chromosome	13.0882	13.6199	13.549	13.419	14.5068	13.8973	15.075	14.493	1.07399	0.0470536
molybdenum cofactor biosynthesis protein	HVO_1864	Chromosome	6.01814	6.11106	6.649	6.2594	6.35545	6.39947	7.25869	6.6712	0.411801	0.309039
hypothetical protein	HVO_1865	Chromosome	5.93892	6.54856	7.09423	6.52724	6.55962	6.54616	7.85024	6.98534	0.458104	0.448853
uridylate kinase, putative	HVO_1866	Chromosome	7.05121	8.33277	7.87481	7.75293	7.59901	7.14809	8.06623	7.60444	-0.148487	0.762607
lysyl-tRNA synthetase	HVO_1867	Chromosome	8.52326	9.46309	9.03438	9.00691	8.99641	8.45005	8.9476	8.79802	-0.208888	0.552939
conserved hypothetical protein	HVO_1868	Chromosome	6.62665	7.16193	6.77111	6.85323	6.88436	6.71993	7.11338	6.90589	0.052658	0.801884
hypothetical protein	HVO_1869	Chromosome	9.25922	9.09976	8.95715	9.10538	9.32682	9.93734	9.68322	9.64912	0.543748	0.0511289
S2P family metalloprotease, transmembrane	HVO_1870	Chromosome	8.58171	8.88335	8.77264	8.7459	8.40023	8.20162	8.3388	8.31355	-0.432346	0.0150501
chlorite dismutase family protein	HVO_1871	Chromosome	10.763	10.9205	10.9204	10.868	10.5216	11.857	10.997	11.1252	0.257233	0.549726
hypothetical protein	HVO_1872	Chromosome	10.3101	10.3943	10.4112	10.3719	9.93691	10.4792	10.1672	10.1945	-0.1774	0.330318
hypothetical protein	HVO_1873	Chromosome	9.22992	9.34149	9.17757	9.24966	8.95995	9.75941	9.36349	9.36095	0.111293	0.661528
probable oxidoreductase (aldo-keto reductase family protein)	HVO_1874	Chromosome	11.5843	11.6248	11.3669	11.5253	11.5834	12.6452	11.8702	12.0329	0.507592	0.195643
acetyltransferase-like protein	HVO_1875	Chromosome	9.51704	9.96638	9.88798	9.79047	9.80731	9.80003	9.88593	9.83109	0.0406227	0.787978
conserved hypothetical protein	HVO_1876	Chromosome	9.36199	10.0057	10.1098	9.82582	11.3585	11.6809	12.3106	11.7834	1.95755	0.00580448
NAD+ synthetase	HVO_1878	Chromosome	9.53796	9.76939	9.46586	9.59107	10.4482	10.9402	10.4154	10.6013	1.0102	0.00634756
enoyl-CoA hydratase	HVO_1879	Chromosome	5.76105	6.22347	6.29491	6.09314	6.38575	6.29157	7.57772	6.75168	0.658541	0.214226
conserved hypothetical protein	HVO_1880	Chromosome	9.08866	9.54766	9.12358	9.2533	9.00985	9.1643	9.77844	9.31753	0.0642307	0.828154
pectin methylesterase	HVO_1882	Chromosome	6.23487	6.31976	7.07975	6.5448	6.57471	6.41498	7.21111	6.7336	0.188807	0.62981
conserved hypothetical protein	HVO_1883	Chromosome	5.67093	5.65695	5.77064	5.69951	5.73632	5.71481	6.32243	5.92452	0.225009	0.328252
conserved hypothetical protein	HVO_1884	Chromosome	9.37414	9.18606	10.084	9.54806	9.35617	9.40008	9.16391	9.30672	-0.241337	0.441621
TRK potassium uptake system protein	HVO_1885	Chromosome	7.95753	8.34454	8.25995	8.18734	9.85201	10.3767	10.3377	10.1888	2.00145	0.00062387
ABC-type transport system ATP-binding protein (probable substrate sulfate/tungstate)	HVO_1886	Chromosome	5.80646	6.68407	6.72771	6.40608	6.52661	6.12778	7.4685	6.70763	0.301555	0.577522
ABC-type transport system permease protein (probable substrate sulfate/tungstate)	HVO_1887	Chromosome	6.92983	7.69161	7.32666	7.31603	7.40454	7.01751	7.28738	7.23648	-0.0795581	0.764451
ABC-type transport system periplasmic substrate-binding protein (probable substrate sulfate/tungstate)	HVO_1888	Chromosome	9.89117	10.1758	10.6634	10.2435	10.6829	10.6379	10.9589	10.7599	0.516453	0.104529
conserved hypothetical protein	HVO_1889	Chromosome	5.67486	5.9836	6.10589	5.92145	5.93846	5.80598	6.96381	6.23608	0.314632	0.462581
hypothetical protein	HVO_1890	Chromosome	6.31822	6.59195	6.37523	6.42847	6.53259	6.47384	7.3147	6.77371	0.345246	0.290312
hypothetical protein	HVO_1891	Chromosome	7.3822	8.1311	8.34011	7.95114	8.2475	7.94246	9.6395	8.60982	0.65868	0.332379
conserved hypothetical protein	HVO_1892	Chromosome	5.76822	6.0444	5.77817	5.8636	5.71331	5.59509	6.36629	5.89156	0.0279669	0.918362
Ham1 family	HVO_1893	Chromosome	6.46867	6.77239	6.64784	6.62963	6.42599	6.38332	6.94388	6.5844	-0.0452341	0.832622
conserved hypothetical protein	HVO_1894	Chromosome	6.90158	7.51281	7.01062	7.14167	7.02021	7.3407	7.96613	7.44235	0.300678	0.420828
Putative KEOPS component Kae1-Bud32	HVO_1895	Chromosome	7.76656	8.5556	8.04136	8.12117	7.84042	7.20343	7.88748	7.64378	-0.477398	0.209532
ribosomal protein S24.eR	HVO_1896	Chromosome	9.40823	10.0711	9.71574	9.73168	9.56381	9.20846	10.4895	9.75392	0.022239	0.960976
conserved protein	HVO_1897	Chromosome	9.78209	10.112	9.82997	9.90802	9.50365	9.37105	10.5267	9.80048	-0.107545	0.790875
DNA-directed RNA polymerase subunit E	HVO_1898	Chromosome	12.5575	12.981	12.8775	12.8053	12.9517	13.1074	13.734	13.2644	0.459046	0.165462
DNA-directed RNA polymerase subunit E	HVO_1899	Chromosome	12.3998	12.9493	12.6986	12.6826	12.8331	12.7254	13.5791	13.0459	0.363311	0.308812
Predicted RNA-binding protein containing PIN domain protein	HVO_1900	Chromosome	10.9757	11.3947	11.4221	11.2642	11.096	10.8476	12.1093	11.351	0.0868048	0.843447
translation initiation factor aIF-2 gamma subunit	HVO_1901	Chromosome	10.5625	10.9478	10.8634	10.7912	10.5884	10.5367	11.7773	10.9675	0.176234	0.697502
conserved hypothetical protein	HVO_1902	Chromosome	5.8884	5.98007	6.41744	6.0953	6.01003	5.93712	7.00299	6.31671	0.22141	0.591921
conserved hypothetical protein	HVO_1903	Chromosome	7.06728	7.19902	6.5609	6.9424	7.00496	7.00041	7.11121	7.03886	0.0964602	0.651379
hypothetical protein	HVO_1904	Chromosome	5.60201	5.56737	5.57281	5.58073	5.43133	5.64025	5.80833	5.62664	0.0459055	0.696765
ATP-binding protein	HVO_1905	Chromosome	7.36789	7.47377	7.30094	7.38087	7.35339	7.47158	7.1199	7.31496	-0.0659131	0.596981
hypothetical protein	HVO_1906	Chromosome	7.15955	6.63294	7.16036	6.98428	6.18217	6.3045	6.43431	6.307	-0.677285	0.0235502
cell division control protein 48	HVO_1907	Chromosome	11.5905	11.8293	11.8229	11.7476	11.6719	11.6282	11.9566	11.7522	0.00465167	0.973071
nitrate reductase	HVO_1908	Chromosome	8.18389	8.91343	8.65436	8.58389	11.6864	10.5096	10.6658	10.954	2.37007	0.00512552
hypothetical protein	HVO_1913	Chromosome	5.30172	5.57389	5.7747	5.5501	5.63748	5.50241	6.19635	5.77875	0.228644	0.416887
3-ketoacyl-CoA thiolase	HVO_1914	Chromosome	7.82645	7.62764	7.91307	7.78905	7.98562	8.48799	8.91301	8.46221	0.673155	0.0747329
hypothetical protein	HVO_1915	Chromosome	5.63731	5.95551	6.19131	5.92804	5.81778	5.783	6.91325	6.17134	0.243299	0.579782
TrkA-N domain family	HVO_1916	Chromosome	10.7889	11.1803	11.1286	11.0326	11.4362	11.1218	11.7561	11.438	0.405413	0.13977
acyl-CoA synthetase	HVO_1917	Chromosome	9.68362	9.05577	8.98109	9.24016	9.50944	10.0795	10.5769	10.0553	0.81511	0.0988008
probable metallo-beta-lactamase family hydrolase	HVO_1918	Chromosome	8.34583	8.58568	8.67523	8.53558	8.9205	9.12823	9.43431	9.16101	0.625434	0.0249042
hypothetical protein	HVO_1919	Chromosome	6.236	6.2936	7.08752	6.53904	6.23865	6.01138	6.68614	6.31206	-0.226978	0.53956
sodium dependent transporter	HVO_1920	Chromosome	7.75926	7.66563	7.97957	7.80149	7.84991	8.37263	8.55052	8.25769	0.456202	0.118242
seryl-tRNA synthetase	HVO_1921	Chromosome	10.1948	10.6269	10.6909	10.5042	10.4433	10.4815	10.8874	10.6041	0.0999147	0.660335
conserved hypothetical protein	HVO_1922	Chromosome	8.47171	8.7394	8.93108	8.71406	8.69237	8.90391	9.01058	8.86895	0.15489	0.395155
Uncharacterized conserved protein	HVO_1923	Chromosome	8.65386	9.2245	8.99818	8.95885	8.65533	8.69942	9.00747	8.78741	-0.171439	0.438552
hypothetical protein	HVO_1924	Chromosome	6.879	7.11664	7.53131	7.17565	6.59744	6.80154	7.15377	6.85092	-0.324734	0.264531
GTP-binding protein	HVO_1925	Chromosome	7.54737	8.32236	8.51236	8.12736	7.68919	7.4348	8.65953	7.92784	-0.199522	0.696482
Protein of unknown function (DUF541) superfamily	HVO_1926	Chromosome	8.29888	8.67014	9.03583	8.66828	8.90269	8.464	9.39068	8.91913	0.250844	0.503815
membrane protein, putative	HVO_1927	Chromosome	6.76874	6.8369	6.67076	6.7588	6.9399	6.85476	7.08789	6.96085	0.20205	0.0726667
5-formyltetrahydrofolate cyclo-ligase	HVO_1928	Chromosome	6.84375	7.23364	7.83493	7.3041	7.46063	7.59312	8.37382	7.80919	0.505083	0.280702
putative DNA binding domain protein	HVO_1929	Chromosome	9.85214	9.63674	9.99383	9.82757	10.0326	10.5182	9.87066	10.1405	0.312928	0.228897
conserved hypothetical protein	HVO_1930A	Chromosome	5.31128	5.76434	6.01609	5.69724	5.71642	5.55937	6.48962	5.92181	0.224566	0.560107
GTP-binding protein	HVO_1931	Chromosome	10.9141	11.3479	11.5786	11.2802	11.1994	11.1529	11.0726	11.1416	-0.138578	0.52313
2-D-hydroxyacid dehydrogenase	HVO_1932	Chromosome	5.60516	5.94327	6.43498	5.99447	6.05296	5.97013	7.00688	6.34332	0.348855	0.443513
conserved hypothetical protein	HVO_1933	Chromosome	6.33896	6.45804	7.23247	6.67649	6.07296	6.07965	6.22775	6.12679	-0.549702	0.125626
translation initiation factor aIF-2B alpha subunit	HVO_1934	Chromosome	5.74116	6.06818	6.43875	6.0827	6.10822	6.0174	7.1029	6.40951	0.32681	0.461712
putative phosphoesterase	HVO_1935	Chromosome	5.65534	5.90666	6.42678	5.99626	5.94306	5.83653	6.73819	6.17259	0.176333	0.653441
F420-0:gamma-glutamyl ligase	HVO_1936	Chromosome	8.26801	8.73781	8.81434	8.60672	8.50703	8.40301	8.7929	8.56765	-0.039076	0.859311
5,10-methylenetetrahydromethanopterin reductase(Coenzyme F420-dependent N(5),N(10)-methylenetetrahydromethanopterinreductase)	HVO_1937	Chromosome	6.15616	6.7669	7.17415	6.69907	6.79713	6.48176	8.33802	7.20564	0.506568	0.476313
conserved hypothetical protein	HVO_1938	Chromosome	5.54006	6.00512	6.44474	5.99664	5.90797	5.91841	7.05035	6.29225	0.295606	0.555729
DNA mismatch repair protein mutL	HVO_1939	Chromosome	5.48907	5.67536	6.20387	5.78944	5.91127	5.79073	6.71053	6.13751	0.348074	0.387581
DNA mismatch repair protein mutS	HVO_1940	Chromosome	9.01752	9.64075	9.86959	9.50929	9.25713	8.8459	9.68718	9.26341	-0.245881	0.523184
methanol dehydrogenase regulatory protein	HVO_1941	Chromosome	8.41913	9.41138	9.39426	9.07492	10.5128	10.4131	10.4861	10.4707	1.39576	0.0132765
conserved hypothetical protein	HVO_1942	Chromosome	5.59323	6.07395	6.22983	5.96567	6.19585	6.05215	6.78163	6.34321	0.377538	0.268521
Transglutaminase-like superfamily domain protein	HVO_1943	Chromosome	6.89638	7.91165	7.61799	7.47534	8.17361	7.87056	8.4818	8.17532	0.699984	0.115711
conserved hypothetical protein	HVO_1944	Chromosome	6.75992	7.82715	7.01743	7.2015	7.03763	6.69777	7.25124	6.99555	-0.205951	0.597547
hypothetical protein	HVO_1945	Chromosome	7.50449	7.98847	8.25055	7.9145	8.00138	8.01011	8.44487	8.15212	0.23762	0.417396
translation initiation factor aIF-1	HVO_1946	Chromosome	10.3264	10.4963	10.7428	10.5218	10.5773	11.4213	12.1768	11.3918	0.869978	0.142572
rhodanese-like domain protein	HVO_1947	Chromosome	6.37043	6.84535	7.01131	6.74237	6.55335	6.41425	7.05492	6.67417	-0.0681956	0.815293
Mut/nudix family protein	HVO_1948	Chromosome	6.38784	6.94364	6.93752	6.75633	6.46591	6.58341	6.84159	6.6303	-0.126028	0.589376
conserved hypothetical protein	HVO_1949	Chromosome	5.93791	6.58596	6.85689	6.46025	6.59126	6.23796	7.71244	6.84722	0.386971	0.499213
conserved hypothetical protein	HVO_1950	Chromosome	6.14143	6.65171	7.04125	6.61146	6.61569	6.396	7.56315	6.85828	0.246817	0.607005
conserved hypothetical protein	HVO_1951	Chromosome	8.97874	9.36517	9.4212	9.25504	8.8503	9.03342	9.90036	9.26136	0.006324	0.986544
bacterio-opsin activator-like protein, putative	HVO_1952	Chromosome	5.65604	5.85077	6.28735	5.93139	6.00981	5.88714	6.86913	6.25536	0.323971	0.420139
11-domain light and oxygen sensing his kinase, putative	HVO_1953	Chromosome	6.93173	7.37188	8.43635	7.57999	8.15531	7.80376	8.97347	8.31085	0.730861	0.265668
ribosomal-protein-alanine acetyltransferase	HVO_1954	Chromosome	5.41003	5.71422	5.68434	5.60286	5.55662	5.56445	6.34912	5.8234	0.220535	0.475153
aconitate hydratase, putative	HVO_1955	Chromosome	12.8527	13.2915	13.4296	13.1913	13.6222	13.5445	14.5672	13.9113	0.720051	0.124914
Probable deoxycytidine triphosphate deaminase	HVO_1956	Chromosome	7.23166	7.75018	7.84718	7.60967	7.15538	6.90076	6.74847	6.93487	-0.674801	0.0399437
proteasome-activating nucleotidase B	HVO_1957	Chromosome	7.39074	7.53755	7.48257	7.47029	7.66815	8.37985	7.73433	7.92744	0.457156	0.118947
pyruvoyl-dependent arginine decarboxylase	HVO_1958	Chromosome	6.25709	6.7254	7.13445	6.70565	6.56581	6.43345	7.6483	6.88252	0.176876	0.720607
signal-transducing histidine kinase-like protein	HVO_1959	Chromosome	6.27996	6.88893	6.89813	6.68901	6.71394	6.4703	8.03024	7.07149	0.382484	0.507337
conserved hypothetical protein	HVO_1960	Chromosome	5.69254	5.84451	5.78459	5.77388	5.69424	5.93402	6.5143	6.04752	0.273638	0.330778
conserved hypothetical protein	HVO_1961	Chromosome	10.231	10.0994	10.2437	10.1914	9.9074	11.3083	10.9371	10.7176	0.526242	0.280005
hypothetical protein	HVO_1962	Chromosome	10.103	9.51139	9.2817	9.63203	8.96132	10.4589	8.79735	9.40584	-0.226184	0.717573
translation initiation factor aIF-5B	HVO_1963	Chromosome	9.9714	10.3129	9.95154	10.0786	9.62552	9.27969	9.9389	9.6147	-0.463925	0.10666
PRC-barrel domain, putative	HVO_1964	Chromosome	10.9351	11.0371	10.9207	10.9643	11.0555	11.4268	11.2752	11.2525	0.288192	0.0645793
Nob1p homolog (TBD)	HVO_1965	Chromosome	7.8563	8.2043	7.61571	7.8921	7.53183	7.46282	7.17612	7.39026	-0.501846	0.068439
CAAX amino terminal protease family, transmembrane	HVO_1966	Chromosome	7.77413	7.9142	8.0475	7.91195	7.73185	7.64875	8.24133	7.87398	-0.0379702	0.859604
glucose-6-phosphate isomerase	HVO_1967	Chromosome	7.03318	7.7356	7.43391	7.4009	7.43848	7.15034	7.77143	7.45342	0.0525143	0.855935
conserved hypothetical protein	HVO_1968	Chromosome	7.93831	8.63335	7.99127	8.18765	7.86589	7.93803	8.39157	8.06516	-0.122482	0.681672
DedA family	HVO_1969	Chromosome	6.51481	6.09414	6.23762	6.28219	5.84783	6.14583	5.88568	5.95978	-0.32241	0.105973
PHP domain protein	HVO_1970	Chromosome	5.72408	6.00315	6.40215	6.04313	6.03874	6.02076	6.91325	6.32425	0.281123	0.471827
Phosphatidylserine synthase, putative	HVO_1971	Chromosome	7.04584	7.07585	7.59173	7.2378	7.5526	7.69762	8.14846	7.79956	0.561756	0.0898179
acetyltransferase, GNAT family	HVO_1972	Chromosome	5.57071	5.74249	6.24658	5.85326	5.83878	5.85994	6.98323	6.22732	0.374061	0.432433
conserved hypothetical protein	HVO_1973	Chromosome	7.53935	7.86449	7.33422	7.57935	7.40696	7.32151	7.97058	7.56635	-0.0130064	0.961844
conserved hypothetical protein	HVO_1974	Chromosome	6.61923	6.8878	6.49667	6.6679	6.53696	6.39661	7.53027	6.82128	0.153382	0.703501
preprotein translocase subunit SecF	HVO_1975	Chromosome	10.0885	11.3733	11.1789	10.8802	10.9942	10.0475	11.1256	10.7224	-0.157794	0.778554
preprotein translocase subunit SecD	HVO_1976	Chromosome	8.90412	10.0551	9.83378	9.59766	9.52389	8.57831	9.76577	9.28932	-0.308337	0.574883
conserved hypothetical protein	HVO_1977	Chromosome	13.3051	12.9816	13.1593	13.1486	12.8593	14.328	14.0174	13.7349	0.586253	0.268469
ribonuclease H II	HVO_1978	Chromosome	9.69585	8.32399	7.79621	8.60535	6.74482	8.95625	7.25393	7.65167	-0.953681	0.337556
conserved hypothetical protein TIGR01213	HVO_1979	Chromosome	8.21165	8.89658	8.2734	8.46054	8.67648	8.38762	8.6712	8.57843	0.117889	0.647215
putative integral membrane protein (TBD)	HVO_1980	Chromosome	8.75373	8.26214	8.26774	8.42787	6.97946	7.58023	7.1895	7.24973	-1.17814	0.00797614
hypothetical protein	HVO_1981	Chromosome	10.0693	10.7853	11.1734	10.676	9.35081	9.16925	9.89813	9.47273	-1.20328	0.0369087
expressed protein	HVO_1982	Chromosome	5.92909	6.09911	6.05288	6.02703	6.12023	6.2389	6.99296	6.4507	0.423669	0.202138
malate synthase	HVO_1983	Chromosome	7.89868	8.18213	9.20425	8.42836	9.0002	8.95039	10.2868	9.41245	0.984096	0.170849
isocitrate lyase	HVO_1984	Chromosome	7.46939	7.25855	7.43045	7.38613	8.26787	8.43276	9.56272	8.75445	1.36832	0.0293582
ABC-type transport system ATP-binding protein	HVO_1985	Chromosome	6.4661	6.31399	6.7602	6.51343	6.20637	6.14168	6.27232	6.20679	-0.306642	0.0876515
ABC-type transport system permease protein	HVO_1986	Chromosome	7.13734	6.94153	7.34114	7.14	6.82326	6.85771	6.82689	6.83595	-0.304051	0.0585641
proteinase IV-like protein	HVO_1987	Chromosome	10.1917	11.0999	11.5947	10.9621	11.6139	10.8383	12.627	11.6931	0.730956	0.330854
conserved hypothetical protein	HVO_1988	Chromosome	9.65378	10.6487	10.9533	10.4186	11.0521	10.2255	12.1775	11.1517	0.733131	0.346931
Uncharacterized conserved protein	HVO_1989	Chromosome	7.01826	7.82466	8.10354	7.64882	7.64794	7.3911	8.77596	7.93833	0.289514	0.617466
ABC-type transport system periplasmic substrate-binding protein (probable substrate iron-III)	HVO_1991	Chromosome	8.81403	9.34632	8.07124	8.74386	10.3387	9.36433	8.82173	9.50824	0.764381	0.256305
cold shock protein	HVO_1992	Chromosome	11.2084	11.5793	12.0559	11.6145	12.5438	13.1331	13.6081	13.095	1.48044	0.0197516
conserved hypothetical protein	HVO_1993	Chromosome	6.62567	6.48577	6.82421	6.64522	6.52393	6.81141	7.19465	6.84333	0.198113	0.414242
membrane protein, putative	HVO_1994	Chromosome	6.40944	6.42162	6.90463	6.57857	6.80459	6.55685	7.80362	7.05502	0.476454	0.314415
hypothetical protein	HVO_1995	Chromosome	6.12529	6.43361	6.70238	6.42043	6.48302	6.59193	7.87232	6.98242	0.561994	0.303321
hydrolase, NUDIX family domain protein	HVO_1996	Chromosome	7.14901	7.7582	8.30699	7.73807	8.15175	7.85956	9.68631	8.56588	0.827809	0.276723
CAAX amino terminal protease family, transmembrane	HVO_1997	Chromosome	8.09103	8.54614	8.38568	8.34095	8.93675	8.56405	8.70999	8.73693	0.395977	0.0825062
arsenite transport protein	HVO_1998	Chromosome	7.9722	8.06185	7.97074	8.0016	8.11085	8.08701	8.22551	8.14112	0.139527	0.0559303
transducer protein Htr7	HVO_1999	Chromosome	6.70258	6.76374	6.88485	6.78372	6.84018	6.68319	7.0807	6.86802	0.0842978	0.544344
conserved hypothetical protein	HVO_2000	Chromosome	7.88161	7.27904	7.81583	7.65883	7.01608	7.4341	5.96066	6.80361	-0.855214	0.148192
queuine/archaeosine tRNA-ribosyltransferase	HVO_2001	Chromosome	9.26402	10.0251	9.70777	9.66563	9.657	9.22813	9.44085	9.44199	-0.22364	0.426771
putative DNA binding protein	HVO_2002	Chromosome	10.0355	10.2352	10.1062	10.1257	10.2418	10.6197	10.4642	10.4419	0.316257	0.0636268
conserved hypothetical protein	HVO_2003	Chromosome	8.86732	8.69477	8.73009	8.76406	8.3825	8.74422	9.00182	8.70951	-0.054551	0.785199
serine acetyltransferase	HVO_2004	Chromosome	8.2583	8.47594	8.07863	8.27095	7.94565	7.90851	7.657	7.83705	-0.433902	0.0413456
hypothetical protein	HVO_2005	Chromosome	6.11828	6.06939	6.66419	6.28395	6.07342	6.13981	6.87168	6.36164	0.0776853	0.819564
hypothetical protein	HVO_2006	Chromosome	5.59741	6.03188	6.29525	5.97485	6.10502	6.03579	7.19034	6.44372	0.468872	0.332462
conserved hypothetical protein	HVO_2007	Chromosome	6.39143	6.35488	6.33234	6.35955	6.53545	6.68049	7.33836	6.85144	0.491886	0.117946
queuine/archaeosine tRNA-ribosyltransferase	HVO_2008	Chromosome	9.02902	9.88564	9.31548	9.41005	9.14465	8.6322	8.81155	8.8628	-0.547247	0.135315
hypothetical protein	HVO_2009	Chromosome	9.14537	9.17217	9.17902	9.16552	8.86205	9.00785	8.6808	8.85023	-0.315284	0.0295556
conserved hypothetical protein	HVO_2010	Chromosome	9.29749	9.44133	9.27342	9.33742	8.85464	9.07192	8.16563	8.6974	-0.640017	0.0828614
conserved hypothetical protein	HVO_2011	Chromosome	8.12413	8.55272	8.50304	8.3933	8.61008	9.09878	9.62673	9.11186	0.718568	0.0903168
putative light and redox sensing histidine kinase	HVO_2012	Chromosome	9.58294	10.1509	9.58081	9.77156	10.9788	11.194	11.7513	11.308	1.53647	0.00673688
cell division protein FtsZ	HVO_2013	Chromosome	9.74893	10.3038	10.0728	10.0418	10.5293	10.2664	10.7167	10.5042	0.462321	0.0895371
conserved hypothetical protein	HVO_2014	Chromosome	6.67629	6.6935	7.03772	6.8025	7.19354	6.99126	7.39625	7.19368	0.391177	0.0778441
conserved hypothetical protein	HVO_2015	Chromosome	11.4244	11.899	12.0508	11.7914	12.4094	12.3551	12.2215	12.3287	0.537253	0.052405
putative permease	HVO_2016	Chromosome	8.63491	8.35959	8.15889	8.38446	8.73772	9.24127	9.22593	9.06831	0.683842	0.033684
conserved hypothetical protein	HVO_2017	Chromosome	9.68529	9.7119	9.34207	9.57975	10.5291	10.8246	11.5667	10.9735	1.39375	0.0135528
hypothetical protein	HVO_2018	Chromosome	8.8226	8.91887	8.69697	8.81282	9.04086	9.75445	9.86134	9.55222	0.739401	0.0495283
PRC-barrel domain, putative	HVO_2019	Chromosome	6.77789	7.33977	7.09661	7.07142	7.48211	7.49661	8.71764	7.89879	0.827365	0.133608
Protein of unknown function (DUF502) family	HVO_2020	Chromosome	9.24996	9.76424	9.49324	9.50248	9.98907	9.32391	9.23422	9.51574	0.013257	0.964584
hypothetical protein	HVO_2021	Chromosome	8.09234	9.15134	9.40196	8.88188	9.23681	8.37177	9.67623	9.09493	0.213055	0.720548
hypothetical protein	HVO_2022	Chromosome	5.74542	5.9804	6.09417	5.93999	6.74284	6.96382	7.21477	6.97381	1.03381	0.00374948
hypothetical protein	HVO_2023	Chromosome	5.25373	5.66098	6.00263	5.63911	5.75557	5.63109	6.87419	6.08695	0.447837	0.376589
hypothetical protein	HVO_2024	Chromosome	9.23178	9.49652	9.77309	9.50046	10.9985	10.8448	11.1664	11.0032	1.50276	0.00116854
HTR-like protein	HVO_2025	Chromosome	7.61291	8.57231	8.10209	8.09577	9.6136	9.55504	9.03654	9.40173	1.30596	0.0170811
hypothetical protein	HVO_2026	Chromosome	6.09439	6.37079	6.48383	6.31634	6.68681	6.41482	7.77898	6.9602	0.643865	0.210882
terminal quinol oxidase subunit	HVO_2027	Chromosome	6.25276	6.81108	6.98238	6.68207	6.65536	6.45261	7.20573	6.77123	0.0891598	0.791104
lipoprotein, putative	HVO_2028	Chromosome	5.71075	5.79754	6.10404	5.87078	6.04326	6.10753	6.96456	6.37178	0.501007	0.192525
transcription regulator AsnC family	HVO_2029	Chromosome	9.47123	10.1143	9.82126	9.80227	10.1088	9.46388	10.4213	9.99799	0.195715	0.593243
HTR-like protein	HVO_2030	Chromosome	6.72562	7.10616	7.22317	7.01832	7.2188	7.19868	8.1273	7.51493	0.496609	0.219121
ABC-type transport system periplasmic substrate-binding protein (probable substrate sugar)	HVO_2031	Chromosome	10.3295	10.3415	9.97616	10.2157	9.49985	9.61332	11.0402	10.0511	-0.16459	0.763027
ABC-type transport system ATP-binding protein (probable substrate sugar)	HVO_2032	Chromosome	8.22717	8.60327	7.48232	8.10425	7.59647	7.21896	7.74844	7.52129	-0.582966	0.185517
ABC-type transport system permease protein (probable substrate sugar)	HVO_2033	Chromosome	8.82632	9.25399	9.18517	9.08849	8.66567	7.78382	8.51899	8.32282	-0.765669	0.0650583
ABC-type transport system permease protein (probable substrate sugar)	HVO_2034	Chromosome	8.15227	8.66695	8.44434	8.42119	8.18913	7.32888	8.67894	8.06565	-0.355537	0.446725
transcription regulator	HVO_2035	Chromosome	9.51573	9.62944	8.99552	9.38023	9.78234	9.92565	9.22359	9.64386	0.263628	0.414345
conserved hypothetical protein	HVO_2036	Chromosome	6.43271	6.10283	6.37124	6.30226	6.23855	6.03893	7.11998	6.46582	0.163557	0.662146
hypothetical protein (TBD)	HVO_2037	Chromosome	12.1333	12.1617	12.1934	12.1628	12.4107	13.6253	13.3521	13.1294	0.966585	0.0585266
conserved hypothetical protein	HVO_2037A	Chromosome	10.0256	9.89571	9.66375	9.86168	10.1283	9.92922	7.97195	9.34314	-0.518538	0.497704
ABC-type transport system periplasmic substrate-binding protein (probable substrate iron-III)	HVO_2038	Chromosome	8.73783	10.0227	7.28155	8.68068	11.6994	10.4612	7.73331	9.96464	1.28396	0.415225
hypothetical protein	HVO_2039	Chromosome	7.94674	7.28424	6.89883	7.3766	6.88714	7.23453	7.43877	7.18681	-0.189789	0.612301
UDP-glucose 4-epimerase	HVO_2040	Chromosome	8.99144	8.95028	8.42713	8.78961	9.474	9.13493	7.96272	8.85721	0.0676015	0.897465
hypothetical protein	HVO_2041	Chromosome	7.89493	7.35144	6.60911	7.28516	7.28151	7.19253	6.42695	6.967	-0.318165	0.527982
Orc1-type DNA replication protein	HVO_2042	Chromosome	10.134	9.50468	9.15614	9.59827	8.80969	8.31337	6.41155	7.84487	-1.7534	0.0892112
glycosyltransferase, family 1	HVO_2043	Chromosome	5.89473	5.50125	5.71725	5.70441	5.56033	5.61538	6.09758	5.75776	0.053353	0.8076
intein-related probable LAGLIDADG endonuclease I-EndH	HVO_2044	Chromosome	9.3007	8.59693	8.62537	8.841	7.97673	7.7605	7.33898	7.69207	-1.14893	0.0179349
hypothetical protein	HVO_2045	Chromosome	11.8785	10.9803	11.3019	11.3869	11.1846	11.1998	9.69473	10.693	-0.693864	0.286082
N-acetylgalactosamine-4-sulfatase., putative	HVO_2046	Chromosome	12.519	12.677	12.6008	12.5989	13.6743	13.0268	12.4619	13.0543	0.45539	0.266805
conserved hypothetical protein	HVO_2047	Chromosome	12.3592	12.14	12.2584	12.2525	13.0825	13.2091	12.6635	12.9851	0.732546	0.0142934
mannosyltransferase B, putative	HVO_2048	Chromosome	10.8227	10.5006	10.133	10.4854	10.6244	10.9263	9.70062	10.4171	-0.0683313	0.878385
rhamnosyl transferase homolog	HVO_2049	Chromosome	11.7124	11.4415	11.286	11.48	10.5498	11.4815	10.1151	10.7155	-0.764508	0.144169
transposase (ISH5)	HVO_2051	Chromosome	12.4886	11.3554	11.9208	11.9216	10.5427	11.1199	9.74147	10.468	-1.45358	0.048102
membrane protein, putative	HVO_2052	Chromosome	11.1581	10.5201	10.4529	10.7104	10.0645	10.2976	9.08123	9.81444	-0.895911	0.108638
lipopolysaccharide transferase family protein	HVO_2053	Chromosome	11.6254	11.0675	10.9629	11.2186	10.9622	11.8902	10.2887	11.047	-0.171558	0.752445
[truncated: 1,986 more rows]
