# Supplementary material for: Gene Expression of Haloferax volcanii on Intermediate and Abundant Sources of Fixed Nitrogen
Source: Int J Mol Sci. 2019 Sep 26;20(19):4784. doi: 10.3390/ijms20194784 (PMC6801745; doi:10.3390/ijms20194784)
Supplement: Supplementary file 1 [file ijms-20-04784-s001.zip › Table_S2_DNA-motif-analysis_092419.xlsx]

## Sheet: legend
Supplementary Table S2. Motif detection details.
Tab	Contents
fimo-motif	motifs detected using FIMO to scan the 5' regions of genes throughout the Hfx. volcanii genome. Motifs upstream of genes differentially expressed are bolded
input_seqs	Input sequences to MEME search in FASTA format

## Sheet: fimo_motif
motif_id	Gene_ID	common_name	start	stop	strand	score	p-value	q-value	matched_sequence
AAAGACTAART	HVO_A0298		37	47	-	21.0336	8.93e-08	0.0491	AAAGACTAAGT
AAAGACTAART	HVO_A0299	potD	138	148	+	21.0336	8.93e-08	0.0491	AAAGACTAAGT
AAAGACTAART	HVO_1306	aroC	72	82	+	20.7983	1.17e-07	0.0491	AAACACTAAAT
AAAGACTAART	HVO_1307		25	35	-	20.7983	1.17e-07	0.0491	AAACACTAAAT
AAAGACTAART	HVO_A0292		19	29	-	20.7983	1.17e-07	0.0491	AAACACTAAAT
AAAGACTAART	HVO_A0293	potA1	417	427	+	20.7983	1.17e-07	0.0491	AAACACTAAAT
AAAGACTAART	HVO_A0306	gabT6	28	38	-	20.3697	1.44e-07	0.0491	AAAGACTTAAT
AAAGACTAART	HVO_A0305	mmsA	134	144	+	20.3697	1.44e-07	0.0491	AAAGACTTAAT
AAAGACTAART	HVO_1589	dnaJ	193	203	+	20.0588	2.63e-07	0.0797	AAAGACGAAAT
AAAGACTAART	HVO_A0292		171	181	-	19.2269	3.79e-07	0.0797	AAATACCAAAT
AAAGACTAART	HVO_B0129		133	143	+	19.2269	3.79e-07	0.0797	AAATACGAAAT
AAAGACTAART	HVO_B0130		24	34	-	19.2269	3.79e-07	0.0797	AAATACGAAAT
AAAGACTAART	HVO_A0293	potA1	265	275	+	19.2269	3.79e-07	0.0797	AAATACCAAAT
AAAGACTAART	HVO_1457		489	499	-	18.5042	6.97e-07	0.136	AAACACGAAAT
AAAGACTAART	HVO_1907	cdc48d	112	122	+	18.0756	8.15e-07	0.139	AAAGACCTAAT
AAAGACTAART	HVO_1908	napA	241	251	-	18.0756	8.15e-07	0.139	AAAGACCTAAT
AAAGACTAART	HVO_2466		24	34	-	17.2437	1.01e-06	0.153	AAATACGTAAT
AAAGACTAART	HVO_2467		104	114	+	17.2437	1.01e-06	0.153	AAATACGTAAT
AAAGACTAART	HVO_1522	aglP	38	48	-	14.1933	2.69e-06	0.311	AAATATTAAAT
AAAGACTAART	HVO_0066		99	109	+	14.1933	2.69e-06	0.311	AAATAATAAAT
AAAGACTAART	HVO_0067		68	78	-	14.1933	2.69e-06	0.311	AAATAATAAAT
AAAGACTAART	HVO_2062		110	120	+	14.1933	2.69e-06	0.311	AAATAGTAAAT
AAAGACTAART	HVO_2489		106	116	+	14.1849	2.75e-06	0.311	AAATACTAACT
AAAGACTAART	HVO_A0308		969	979	-	13.7059	2.92e-06	0.311	AAAGAATAAGT
AAAGACTAART	HVO_0099A		336	346	-	13.6975	2.97e-06	0.311	AAAGACAAAGT
AAAGACTAART	HVO_B0244	aor1	101	111	+	13.4622	3.18e-06	0.311	AAACACAAAAT
AAAGACTAART	HVO_B0243	cobW2	169	179	-	13.4622	3.18e-06	0.311	AAACACAAAAT
AAAGACTAART	HVO_0849		272	282	+	13.4622	3.18e-06	0.311	AAAAACGAAAT
AAAGACTAART	HVO_2633		185	195	+	13.4538	3.61e-06	0.321	ACATACTAAAT
AAAGACTAART	HVO_C0054		412	422	+	13.4538	3.61e-06	0.321	AAATCCTAAAT
AAAGACTAART	HVO_2272		248	258	+	13.2857	3.76e-06	0.321	AAAGACTCAGT
AAAGACTAART	HVO_2465	sucC	181	191	-	13.2857	3.76e-06	0.321	AAAGACTCAGT
AAAGACTAART	HVO_1083		293	303	-	13.0336	4.01e-06	0.332	AAAGACTTATT
AAAGACTAART	HVO_2982		92	102	+	12.9664	5.21e-06	0.359	AACGACTAAGT
AAAGACTAART	HVO_B0263		55	65	-	12.9664	5.21e-06	0.359	AAAGACTAAGG
AAAGACTAART	HVO_B0264	serA4	65	75	+	12.9664	5.21e-06	0.359	AAAGACTAAGG
AAAGACTAART	HVO_2451		261	271	+	12.7311	6.21e-06	0.359	AAACACTATAT
AAAGACTAART	HVO_1522	aglP	8	18	+	12.7227	6.45e-06	0.359	AAAGACGAACT
AAAGACTAART	HVO_1316		465	475	-	12.7227	6.45e-06	0.359	AAAGACGAACT
AAAGACTAART	HVO_2086		659	669	-	12.7227	6.45e-06	0.359	AAAGACCAACT
AAAGACTAART	HVO_A0118		398	408	+	12.7227	6.45e-06	0.359	AAAGACCAACT
AAAGACTAART	HVO_A0416		496	506	+	12.7227	6.45e-06	0.359	AAAGACCAACT
AAAGACTAART	HVO_C0062		103	113	-	12.7227	6.45e-06	0.359	AAAGACCAATT
AAAGACTAART	HVO_A0257	orc7	216	226	-	12.7227	6.45e-06	0.359	AAAGACGAATT
AAAGACTAART	HVO_1163	bcp3	57	67	+	12.3109	6.88e-06	0.359	AAAGACGGAAT
AAAGACTAART	HVO_C0035		4	14	-	12.3109	6.88e-06	0.359	AAAGACCGAAT
AAAGACTAART	HVO_1162	tatAt	193	203	-	12.3109	6.88e-06	0.359	AAAGACGGAAT
AAAGACTAART	HVO_1984	aceA	170	180	-	12.3025	7.59e-06	0.359	AATGACTTAAT
AAAGACTAART	HVO_0386		636	646	-	12.3025	7.59e-06	0.359	AAAGACTTCAT
AAAGACTAART	HVO_1174		49	59	+	12.3025	7.59e-06	0.359	TAAGACTTAAT
AAAGACTAART	HVO_1985		417	427	+	12.3025	7.59e-06	0.359	AATGACTTAAT
AAAGACTAART	HVO_B0367		86	96	+	12.3025	7.59e-06	0.359	AAAGCCTTAAT
AAAGACTAART	HVO_1984	aceA	204	214	-	12.2101	7.62e-06	0.359	AAATAGTTAAT
AAAGACTAART	HVO_B0200	aceB2	822	832	+	12.2101	7.62e-06	0.359	AAATATTTAAT
AAAGACTAART	HVO_2110	arcR4	685	695	+	12.2101	7.62e-06	0.359	AAATATTTAAT
AAAGACTAART	HVO_1985		383	393	+	12.2101	7.62e-06	0.359	AAATAGTTAAT
AAAGACTAART	HVO_B0225		28	38	-	12.2101	7.62e-06	0.359	AAATATTTAAT
AAAGACTAART	HVO_B0224	yoaN	248	258	+	12.2101	7.62e-06	0.359	AAATATTTAAT
AAAGACTAART	HVO_B0119	arcR17	331	341	+	12.1345	8.63e-06	0.369	AAATACTATGT
AAAGACTAART	HVO_B0120		24	34	-	12.1345	8.63e-06	0.369	AAATACTATGT
AAAGACTAART	HVO_B0146		256	266	+	12.1345	8.63e-06	0.369	AATTACTAAGT
AAAGACTAART	HVO_B0148		23	33	-	12.1345	8.63e-06	0.369	AATTACTAAGT
AAAGACTAART	HVO_C0011		183	193	+	12.1345	8.63e-06	0.369	AATTACTAAGT
AAAGACTAART	HVO_0904	uspA5	22	32	+	12.1345	8.63e-06	0.369	AAATACTAAGC
AAAGACTAART	HVO_0677	aspS	739	749	+	11.9916	1.1e-05	0.385	AAAGACGAGAT
AAAGACTAART	HVO_0090		121	131	+	11.9916	1.1e-05	0.385	AAAGACCACAT
AAAGACTAART	HVO_2284		754	764	+	11.9916	1.1e-05	0.385	AAAGACCAGAT
AAAGACTAART	HVO_3015		159	169	+	11.9916	1.1e-05	0.385	AACGACGAAAT
AAAGACTAART	HVO_A0143		207	217	+	11.9916	1.1e-05	0.385	ACAGACGAAAT
AAAGACTAART	HVO_A0144		286	296	-	11.9916	1.1e-05	0.385	ACAGACGAAAT
AAAGACTAART	HVO_0119	pfdA	109	119	+	11.9916	1.1e-05	0.385	AAAGACGAGAT
AAAGACTAART	HVO_A0616	tetR2	239	249	+	11.9916	1.1e-05	0.385	AAAGACGAGAT
AAAGACTAART	HVO_0948	uspA9	101	111	+	11.9916	1.1e-05	0.385	AAAGACGATAT
AAAGACTAART	HVO_0448	hisH	37	47	-	11.8992	1.11e-05	0.385	AAATAGCAAAT
AAAGACTAART	HVO_2080		109	119	+	11.8992	1.11e-05	0.385	AAATATGAAAT
AAAGACTAART	HVO_2081		141	151	-	11.8992	1.11e-05	0.385	AAATATGAAAT
AAAGACTAART	HVO_0447	phnD1	218	228	+	11.8992	1.11e-05	0.385	AAATAGCAAAT
AAAGACTAART	HVO_2353		239	249	-	11.8908	1.13e-05	0.385	AAATACGAACT
AAAGACTAART	HVO_C0050		46	56	-	11.8908	1.13e-05	0.385	AAATACCAACT
AAAGACTAART	HVO_C0051		60	70	+	11.8908	1.13e-05	0.385	AAATACCAACT
AAAGACTAART	HVO_1888		198	208	+	11.4874	1.16e-05	0.388	AAACAGTTAAT
AAAGACTAART	HVO_1889		24	34	-	11.4874	1.16e-05	0.388	AAACAGTTAAT
AAAGACTAART	HVO_A0131		170	180	+	11.479	1.2e-05	0.39	AAAAACCTAAT
AAAGACTAART	HVO_A0308		965	975	+	11.479	1.2e-05	0.39	AAACACTTATT
AAAGACTAART	HVO_B0351		67	77	+	11.4706	1.24e-05	0.394	AAATACTTTAT
AAAGACTAART	HVO_B0352		175	185	-	11.4706	1.24e-05	0.394	AAATACTTTAT
AAAGACTAART	HVO_0925		331	341	-	11.4118	1.39e-05	0.401	AAACACTAAGC
AAAGACTAART	HVO_1339		59	69	+	11.4118	1.39e-05	0.401	AATCACTAAGT
AAAGACTAART	HVO_1961		163	173	+	11.4118	1.39e-05	0.401	AAAGAGGAAGT
AAAGACTAART	HVO_2255		220	230	-	11.4118	1.39e-05	0.401	AAAGAAGAAGT
AAAGACTAART	HVO_2341		282	292	+	11.4118	1.39e-05	0.401	AAAGAGCAAGT
AAAGACTAART	HVO_A0173		246	256	-	11.4118	1.39e-05	0.401	AATCACTAAGT
AAAGACTAART	HVO_1338	rpa1	24	34	-	11.4118	1.39e-05	0.401	AATCACTAAGT
AAAGACTAART	HVO_2815A		41	51	+	11.1765	1.41e-05	0.401	AAACAGCAAAT
AAAGACTAART	HVO_3058		202	212	+	11.1765	1.41e-05	0.401	AAACAGCAAAT
AAAGACTAART	HVO_0290		324	334	+	11.1681	1.44e-05	0.401	AAACACGAACT
AAAGACTAART	HVO_2114		137	147	+	11.1681	1.44e-05	0.401	AAACACGAACT
AAAGACTAART	HVO_2881		266	276	-	11.1681	1.44e-05	0.401	AAACACGAACT
AAAGACTAART	HVO_0277		145	155	-	11.1597	1.58e-05	0.419	AAATCCGAAAT
AAAGACTAART	HVO_0951		324	334	+	11.1597	1.58e-05	0.419	AAATACCAAAC
AAAGACTAART	HVO_2085		689	699	-	11.1597	1.58e-05	0.419	ATATACGAAAT
AAAGACTAART	HVO_2249		205	215	+	11.1597	1.58e-05	0.419	GAATACGAAAT
AAAGACTAART	HVO_2056	spsK	347	357	+	11.1597	1.58e-05	0.419	GAATACGAAAT
AAAGACTAART	HVO_0196		353	363	-	10.9916	1.63e-05	0.425	AAAGACCGAGT
AAAGACTAART	HVO_A0357		1148	1158	+	10.9916	1.63e-05	0.425	AAAGACGGAGT
AAAGACTAART	HVO_2101	ptsH3	197	207	+	10.9832	1.75e-05	0.451	AAAGCCTTAGT
AAAGACTAART	HVO_A0302	ansB	299	309	+	10.7479	1.88e-05	0.463	AAAGAGCTAAT
AAAGACTAART	HVO_A0303	dht	25	35	-	10.7479	1.88e-05	0.463	AAAGAGCTAAT
AAAGACTAART	HVO_2256		198	208	+	10.7479	1.88e-05	0.463	AAAGAACTAAT
AAAGACTAART	HVO_A0008		218	228	+	10.7479	1.88e-05	0.463	AAAGAACTAAT
AAAGACTAART	HVO_A0123		1163	1173	+	10.7479	1.88e-05	0.463	AAACCCTTAAT
AAAGACTAART	HVO_2076		631	641	-	10.7395	1.91e-05	0.465	AAAGACGTATT
AAAGACTAART	HVO_2232	cirD	185	195	+	10.6723	2.31e-05	0.467	AAAGACGACGT
AAAGACTAART	HVO_1436	hhoA	7	17	-	10.6723	2.31e-05	0.467	ACAGACGAAGT
AAAGACTAART	HVO_0102	htpX	195	205	-	10.6723	2.31e-05	0.467	AAAGACGATGT
AAAGACTAART	HVO_0487		286	296	-	10.6723	2.31e-05	0.467	GAAGACGAAGT
AAAGACTAART	HVO_0925		217	227	-	10.6723	2.31e-05	0.467	GAAGACGAAGT
AAAGACTAART	HVO_1358		252	262	-	10.6723	2.31e-05	0.467	AAAGACGAGGT
AAAGACTAART	HVO_2052		134	144	-	10.6723	2.31e-05	0.467	AGAGACGAAGT
AAAGACTAART	HVO_2343		122	132	-	10.6723	2.31e-05	0.467	AAAGACCACGT
AAAGACTAART	HVO_2344		31	41	+	10.6723	2.31e-05	0.467	AAAGACCACGT
AAAGACTAART	HVO_2400		265	275	+	10.6723	2.31e-05	0.467	GAAGACGAAGT
AAAGACTAART	HVO_2817		23	33	+	10.6723	2.31e-05	0.467	AAGGACCAAGT
AAAGACTAART	HVO_2855		617	627	+	10.6723	2.31e-05	0.467	GAAGACCAAGT
AAAGACTAART	HVO_3034		78	88	+	10.6723	2.31e-05	0.467	ACAGACGAAGT
AAAGACTAART	HVO_A0131		197	207	+	10.6723	2.31e-05	0.467	CAAGACCAAGT
AAAGACTAART	HVO_A0465		387	397	+	10.6723	2.31e-05	0.467	AAAGACGACGT
AAAGACTAART	HVO_A0605		330	340	-	10.6723	2.31e-05	0.467	AAAGACCACGT
AAAGACTAART	HVO_B0297		43	53	+	10.6723	2.31e-05	0.467	GAAGACGAAGT
AAAGACTAART	HVO_C0029		66	76	+	10.6723	2.31e-05	0.467	AACGACCAAGT
AAAGACTAART	HVO_D0005		571	581	-	10.6723	2.31e-05	0.467	AAAGACCATGT
AAAGACTAART	HVO_2737	rpl7aR	480	490	+	10.6723	2.31e-05	0.467	AACGACCAAGT
AAAGACTAART	HVO_1602	ssuC	7	17	+	10.6723	2.31e-05	0.467	AACGACGAAGT
AAAGACTAART	HVO_0147	ureB	196	206	-	10.6723	2.31e-05	0.467	AATGACCAAGT
AAAGACTAART	HVO_0428	uspA3	86	96	-	10.6723	2.31e-05	0.467	AACGACGAAGT
AAAGACTAART	HVO_1308	aroA	231	241	+	10.437	2.56e-05	0.475	AGACACGAAAT
AAAGACTAART	HVO_1679		160	170	+	10.437	2.56e-05	0.475	GAACACGAAAT
AAAGACTAART	HVO_2274		27	37	+	10.437	2.56e-05	0.475	GAACACGAAAT
AAAGACTAART	HVO_2387		28	38	+	10.437	2.56e-05	0.475	ACACACGAAAT
AAAGACTAART	HVO_3008		68	78	-	10.437	2.56e-05	0.475	GAACACGAAAT
AAAGACTAART	HVO_C0063		98	108	+	10.437	2.56e-05	0.475	AAACACGAAAG
AAAGACTAART	HVO_3007	mdhA	129	139	+	10.437	2.56e-05	0.475	GAACACGAAAT
AAAGACTAART	HVO_2042	orc4	416	426	-	10.437	2.56e-05	0.475	ACACACGAAAT
AAAGACTAART	HVO_1309	pepQ	84	94	-	10.437	2.56e-05	0.475	AGACACGAAAT
AAAGACTAART	HVO_2413	tef1a2	283	293	-	10.437	2.56e-05	0.475	AAACACGAAAA
AAAGACTAART	HVO_1678	tif2b	99	109	-	10.437	2.56e-05	0.475	GAACACGAAAT
AAAGACTAART	HVO_2412	trh6	120	130	+	10.437	2.56e-05	0.475	AAACACGAAAA
AAAGACTAART	HVO_A0430A		178	188	+	10.1681	2.57e-05	0.475	AAACAATTAGT
AAAGACTAART	HVO_1619		274	284	+	10.1597	2.62e-05	0.48	AAATACCGAGT
AAAGACTAART	HVO_C0054		419	429	+	10.1513	2.69e-05	0.49	AAATACTTTGT
AAAGACTAART	HVO_A0074		152	162	+	10.0084	2.93e-05	0.505	GAAGACCTAAT
AAAGACTAART	HVO_B0150		220	230	-	10.0084	2.93e-05	0.505	ACAGACCTAAT
AAAGACTAART	HVO_B0151		187	197	+	10.0084	2.93e-05	0.505	ACAGACCTAAT
AAAGACTAART	HVO_C0068		169	179	-	10.0084	2.93e-05	0.505	ACAGACCTAAT
AAAGACTAART	HVO_C0067	soxA3	231	241	+	10.0084	2.93e-05	0.505	ACAGACCTAAT
AAAGACTAART	HVO_2694	tsgB3	14	24	+	10.0084	2.93e-05	0.505	TAAGACGTAAT
AAAGACTAART	HVO_1962		73	83	+	9.91597	2.94e-05	0.505	AAATAGCTAAT
AAAGACTAART	HVO_B0234		209	219	+	9.91597	2.94e-05	0.505	AAATATGTAAT
AAAGACTAART	HVO_B0233	xsa	402	412	-	9.91597	2.94e-05	0.505	AAATATGTAAT
AAAGACTAART	HVO_2037		31	41	-	9.85714	2.99e-05	0.507	AAACAGCAAGT
AAAGACTAART	HVO_2685		222	232	-	9.85714	2.99e-05	0.507	AAACAGGAAGT
AAAGACTAART	HVO_0283	ashA	124	134	+	9.84034	3.23e-05	0.531	AAATACCACGT
AAAGACTAART	HVO_B0261	gabT4	132	142	+	9.84034	3.23e-05	0.531	AGATACCAAGT
AAAGACTAART	HVO_0213		108	118	+	9.84034	3.23e-05	0.531	CAATACGAAGT
AAAGACTAART	HVO_2995		162	172	+	9.84034	3.23e-05	0.531	AACTACGAAGT
AAAGACTAART	HVO_A0021		129	139	+	9.84034	3.23e-05	0.531	AACTACGAAGT
AAAGACTAART	HVO_1499		29	39	+	9.43697	3.28e-05	0.532	AAACACGCAGT
AAAGACTAART	HVO_1456		256	266	-	9.42857	3.43e-05	0.532	AATCACTTAGT
AAAGACTAART	HVO_1457		100	110	+	9.42857	3.43e-05	0.532	AATCACTTAGT
AAAGACTAART	HVO_A0173		242	252	+	9.42857	3.43e-05	0.532	AACCACTTAGT
AAAGACTAART	HVO_C0003		275	285	+	9.19328	3.45e-05	0.532	AAACATGTAAT
AAAGACTAART	HVO_0896	acs2	23	33	-	9.17647	3.62e-05	0.532	AAATACCTTAT
AAAGACTAART	HVO_2508	carA	31	41	-	9.17647	3.62e-05	0.532	AAATTCGTAAT
AAAGACTAART	HVO_0895		144	154	+	9.17647	3.62e-05	0.532	AAATACCTTAT
AAAGACTAART	HVO_2507	trh7	57	67	+	9.17647	3.62e-05	0.532	AAATTCGTAAT
AAAGACTAART	HVO_1984	aceA	688	698	-	9.11765	4.02e-05	0.532	GAACACGAAGT
AAAGACTAART	HVO_1207	cheY	221	231	+	9.11765	4.02e-05	0.532	GAACACGAAGT
AAAGACTAART	HVO_0052		83	93	+	9.11765	4.02e-05	0.532	AAACACGAGGT
AAAGACTAART	HVO_1413		196	206	+	9.11765	4.02e-05	0.532	CAACACGAAGT
AAAGACTAART	HVO_2047		331	341	-	9.11765	4.02e-05	0.532	AATCACCAAGT
AAAGACTAART	HVO_2391		475	485	-	9.11765	4.02e-05	0.532	AAACACGATGT
AAAGACTAART	HVO_2392		164	174	+	9.11765	4.02e-05	0.532	AAACACGATGT
AAAGACTAART	HVO_A0014		397	407	+	9.11765	4.02e-05	0.532	AATCACCAAGT
AAAGACTAART	HVO_A0094		589	599	-	9.11765	4.02e-05	0.532	AAACACGAAGA
AAAGACTAART	HVO_A0119		36	46	+	9.11765	4.02e-05	0.532	AAACACCAAGC
AAAGACTAART	HVO_A0308		740	750	+	9.11765	4.02e-05	0.532	GAACACGAAGT
AAAGACTAART	HVO_A0415		36	46	+	9.11765	4.02e-05	0.532	AAACACCAAGC
AAAGACTAART	HVO_A0447		258	268	-	9.11765	4.02e-05	0.532	AAACACCAGGT
AAAGACTAART	HVO_B0237		165	175	+	9.11765	4.02e-05	0.532	GAACACGAAGT
AAAGACTAART	HVO_B0236	nuoF	96	106	-	9.11765	4.02e-05	0.532	GAACACGAAGT
AAAGACTAART	HVO_2783	rps4	15	25	+	9.11765	4.02e-05	0.532	CAACACCAAGT
AAAGACTAART	HVO_1767	dppB3	125	135	-	8.68908	4.42e-05	0.532	AAAGACGTTGT
AAAGACTAART	HVO_A0338	dppB7	29	39	-	8.68908	4.42e-05	0.532	AACGACGTAGT
AAAGACTAART	HVO_0259		734	744	-	8.68908	4.42e-05	0.532	AGAGACGTAGT
AAAGACTAART	HVO_1261		68	78	+	8.68908	4.42e-05	0.532	AATGACGTAGT
AAAGACTAART	HVO_1733		29	39	-	8.68908	4.42e-05	0.532	CAAGACGTAGT
AAAGACTAART	HVO_2299		53	63	-	8.68908	4.42e-05	0.532	AAGGACGTAGT
AAAGACTAART	HVO_3042		292	302	-	8.68908	4.42e-05	0.532	CAAGACGTAGT
AAAGACTAART	HVO_A0331		274	284	-	8.68908	4.42e-05	0.532	AAGGACGTAGT
AAAGACTAART	HVO_A0482		596	606	+	8.68908	4.42e-05	0.532	AAAGCCGTAGT
AAAGACTAART	HVO_1262	nhaC2	152	162	-	8.68908	4.42e-05	0.532	AATGACGTAGT
AAAGACTAART	HVO_1530	aglB	51	61	-	8.59664	4.44e-05	0.532	AAATAGCTAGT
AAAGACTAART	HVO_1529	aglG	56	66	+	8.59664	4.44e-05	0.532	AAATAGCTAGT
AAAGACTAART	HVO_0599		316	326	-	8.59664	4.44e-05	0.532	AAATAAGTAGT
AAAGACTAART	HVO_0600		246	256	+	8.59664	4.44e-05	0.532	AAATAAGTAGT
AAAGACTAART	HVO_0310	atpH	111	121	+	8.45378	4.68e-05	0.532	AAACACCTTAT
AAAGACTAART	HVO_C0069	gfo1	114	124	+	8.45378	4.68e-05	0.532	AAACACGTGAT
AAAGACTAART	HVO_B0004	glyA2	163	173	+	8.45378	4.68e-05	0.532	GAACACGTAAT
AAAGACTAART	HVO_0309	hmp	34	44	-	8.45378	4.68e-05	0.532	AAACACCTTAT
AAAGACTAART	HVO_0277		819	829	+	8.45378	4.68e-05	0.532	AAACACCTGAT
AAAGACTAART	HVO_2251		279	289	+	8.45378	4.68e-05	0.532	GAACACCTAAT
AAAGACTAART	HVO_2294		58	68	+	8.45378	4.68e-05	0.532	AAACACCTAAC
AAAGACTAART	HVO_A0070		111	121	+	8.45378	4.68e-05	0.532	AAACTCCTAAT
AAAGACTAART	HVO_A0071		60	70	-	8.45378	4.68e-05	0.532	AAACTCCTAAT
AAAGACTAART	HVO_A0349		204	214	+	8.45378	4.68e-05	0.532	AGACACCTAAT
AAAGACTAART	HVO_A0350		235	245	-	8.45378	4.68e-05	0.532	AGACACCTAAT
AAAGACTAART	HVO_B0005	ilvA2	190	200	-	8.45378	4.68e-05	0.532	GAACACGTAAT
AAAGACTAART	HVO_0263		250	260	-	7.85714	4.96e-05	0.532	GAATACGTAGT
AAAGACTAART	HVO_0264		82	92	+	7.85714	4.96e-05	0.532	GAATACGTAGT
AAAGACTAART	HVO_A0420		210	220	-	7.85714	4.96e-05	0.532	GAATACGTAGT
AAAGACTAART	HVO_A0423		410	420	+	7.85714	4.96e-05	0.532	GAATACGTAGT
AAAGACTAART	HVO_2070		14	24	-	7.68908	5.03e-05	0.532	AAAAACTAGAT
AAAGACTAART	HVO_2071		217	227	+	7.68908	5.03e-05	0.532	AAAAACTAGAT
AAAGACTAART	HVO_2080		37	47	-	7.68908	5.03e-05	0.532	GAAAACTAAAT
AAAGACTAART	HVO_2081		213	223	+	7.68908	5.03e-05	0.532	GAAAACTAAAT
AAAGACTAART	HVO_2085		274	284	-	7.68908	5.03e-05	0.532	AAAGAATAATT
AAAGACTAART	HVO_2086		254	264	+	7.68908	5.03e-05	0.532	AAAGAATAATT
AAAGACTAART	HVO_2288		738	748	-	7.68908	5.03e-05	0.532	AAAGAGTAATT
AAAGACTAART	HVO_2805		150	160	+	7.68908	5.03e-05	0.532	AAAGATAAAAT
AAAGACTAART	HVO_2805A		117	127	-	7.68908	5.03e-05	0.532	AAAGATAAAAT
AAAGACTAART	HVO_3015		240	250	-	7.68908	5.03e-05	0.532	AACAACTAAAT
AAAGACTAART	HVO_A0247		54	64	+	7.68067	5.04e-05	0.532	AAAGACAAATT
AAAGACTAART	HVO_1318	aacC	51	61	+	7.27731	5.06e-05	0.532	AAAGATTGAAT
AAAGACTAART	HVO_1317		24	34	-	7.27731	5.06e-05	0.532	AAAGATTGAAT
AAAGACTAART	HVO_1425		246	256	+	7.27731	5.06e-05	0.532	AAAGATTCAAT
AAAGACTAART	HVO_1907	cdc48d	160	170	+	7.26891	5.09e-05	0.532	AAAGACACAAT
AAAGACTAART	HVO_2251		577	587	+	7.26891	5.09e-05	0.532	AAAGACACAAT
AAAGACTAART	HVO_1908	napA	193	203	-	7.26891	5.09e-05	0.532	AAAGACACAAT
AAAGACTAART	HVO_B0082	dppA11	174	184	+	7.10924	5.49e-05	0.532	AAAAAGTAAGT
AAAGACTAART	HVO_B0083	gnl	575	585	-	7.10924	5.49e-05	0.532	AAAAAGTAAGT
AAAGACTAART	HVO_0244		272	282	-	7.13445	5.49e-05	0.532	AAACACCTGGT
AAAGACTAART	HVO_1290		432	442	-	7.13445	5.49e-05	0.532	AAGCACGTAGT
AAAGACTAART	HVO_1658		227	237	-	7.13445	5.49e-05	0.532	GAACACGTAGT
AAAGACTAART	HVO_1747		301	311	+	7.13445	5.49e-05	0.532	ACACACGTAGT
AAAGACTAART	HVO_2592		156	166	-	7.13445	5.49e-05	0.532	ACACACGTAGT
AAAGACTAART	HVO_A0402		335	345	-	7.13445	5.49e-05	0.532	ATACACGTAGT
AAAGACTAART	HVO_B0321		91	101	-	7.13445	5.49e-05	0.532	ATACACGTAGT
AAAGACTAART	HVO_0001	orc1	201	211	-	7.13445	5.49e-05	0.532	AAACCCGTAGT
AAAGACTAART	HVO_0277		1112	1122	-	6.95798	5.65e-05	0.532	GAAGATTAAAT
AAAGACTAART	HVO_0730		302	312	+	6.95798	5.65e-05	0.532	AAAGTTTAAAT
AAAGACTAART	HVO_2082		90	100	-	6.95798	5.65e-05	0.532	CAAGAATAAAT
AAAGACTAART	HVO_2332		811	821	-	6.95798	5.65e-05	0.532	ATAGATTAAAT
AAAGACTAART	HVO_2333		44	54	-	6.95798	5.65e-05	0.532	ATAGATTAAAT
AAAGACTAART	HVO_3050		174	184	+	6.95798	5.65e-05	0.532	AAAGCTTAAAT
AAAGACTAART	HVO_A0457A		100	110	+	6.95798	5.65e-05	0.532	AATGAATAAAT
AAAGACTAART	HVO_0729	ppa	24	34	-	6.95798	5.65e-05	0.532	AAAGTTTAAAT
AAAGACTAART	HVO_A0458	sojE	234	244	-	6.95798	5.65e-05	0.532	AATGAATAAAT
AAAGACTAART	HVO_2456	trpD1	57	67	-	6.95798	5.65e-05	0.532	AAAGCTTAAAT
AAAGACTAART	HVO_0684	aatB	133	143	-	6.94958	5.92e-05	0.532	AAAGACTAACG
AAAGACTAART	HVO_2321	dnaG	86	96	+	6.94958	5.92e-05	0.532	AACGACTAACT
AAAGACTAART	HVO_C0075	dppA16	350	360	-	6.94958	5.92e-05	0.532	AAAGACTAACA
AAAGACTAART	HVO_0685		27	37	+	6.94958	5.92e-05	0.532	AAAGACTAACG
AAAGACTAART	HVO_0949		112	122	+	6.94958	5.92e-05	0.532	AGAGACTAATT
AAAGACTAART	HVO_1915		17	27	-	6.94958	5.92e-05	0.532	AAAGACAAAAA
AAAGACTAART	HVO_2066		343	353	-	6.94958	5.92e-05	0.532	AATGACTAATT
AAAGACTAART	HVO_A0129		403	413	+	6.94958	5.92e-05	0.532	AACGACAAAAT
AAAGACTAART	HVO_A0364		392	402	+	6.94958	5.92e-05	0.532	AACGACAAAAT
AAAGACTAART	HVO_A0430A		182	192	-	6.94958	5.92e-05	0.532	AACGACTAATT
AAAGACTAART	HVO_0950	kdgA1	29	39	-	6.94958	5.92e-05	0.532	AGAGACTAATT
AAAGACTAART	HVO_1365		197	207	+	6.84874	5.93e-05	0.532	AAATACAAACT
AAAGACTAART	HVO_1366		49	59	-	6.84874	5.93e-05	0.532	AAATACAAACT
AAAGACTAART	HVO_1556		22	32	+	6.85714	5.93e-05	0.532	AAATATAAAAT
AAAGACTAART	HVO_C0002		259	269	-	6.85714	5.93e-05	0.532	AAATATAAAAT
AAAGACTAART	HVO_2674	mntA	161	171	-	6.85714	5.93e-05	0.532	AAATAATAATT
AAAGACTAART	HVO_1557	purM	385	395	-	6.85714	5.93e-05	0.532	AAATATAAAAT
AAAGACTAART	HVO_A0112		169	179	+	6.68908	5.94e-05	0.532	AAAAACTGAGT
AAAGACTAART	HVO_1842		490	500	-	6.53782	6.18e-05	0.532	AAAGACTCAAG
AAAGACTAART	HVO_2038		14	24	-	6.53782	6.18e-05	0.532	AGAGACTGAAT
AAAGACTAART	HVO_2261		309	319	-	6.53782	6.18e-05	0.532	ACAGACTGAAT
AAAGACTAART	HVO_C0038		267	277	+	6.53782	6.18e-05	0.532	AATGACTGAAT
AAAGACTAART	HVO_A0276		880	890	+	6.44538	6.2e-05	0.532	AAATAGTGAAT
AAAGACTAART	HVO_A0543		29	39	-	6.44538	6.2e-05	0.532	AAATATTGAAT
AAAGACTAART	HVO_A0544		71	81	+	6.44538	6.2e-05	0.532	AAATATTGAAT
AAAGACTAART	HVO_2109		99	109	+	6.43697	6.22e-05	0.532	AAATACAGAAT
AAAGACTAART	HVO_A0253		45	55	+	6.43697	6.22e-05	0.532	AAATACAGAAT
AAAGACTAART	HVO_A0254		283	293	-	6.43697	6.22e-05	0.532	AAATACAGAAT
AAAGACTAART	HVO_2306		52	62	+	6.36975	6.3e-05	0.532	ATAAACTAAGT
AAAGACTAART	HVO_2724		162	172	-	6.36975	6.3e-05	0.532	AAAAACTACGT
AAAGACTAART	HVO_A0574		218	228	+	6.36975	6.3e-05	0.532	AAAAACTATGT
AAAGACTAART	HVO_A0575		24	34	-	6.36975	6.3e-05	0.532	AAAAACTATGT
AAAGACTAART	HVO_B0039		172	182	+	6.36975	6.3e-05	0.532	AAAAACTACGT
AAAGACTAART	HVO_0199	pmm	27	37	-	6.36975	6.3e-05	0.532	AAAAACTACGT
AAAGACTAART	HVO_2723	snp	209	219	+	6.36975	6.3e-05	0.532	AAAAACTACGT
AAAGACTAART	HVO_2408	cbiM1	24	34	-	6.21849	7.08e-05	0.532	AACGACTAAAC
AAAGACTAART	HVO_A0035	ftsZ6	303	313	-	6.21849	7.08e-05	0.532	AAGGACTAAAC
AAAGACTAART	HVO_0826		45	55	+	6.21849	7.08e-05	0.532	AATGACTATAT
AAAGACTAART	HVO_0827		97	107	-	6.21849	7.08e-05	0.532	AATGACTATAT
AAAGACTAART	HVO_0925		497	507	-	6.21849	7.08e-05	0.532	ATAGCCTAAAT
AAAGACTAART	HVO_2409		94	104	+	6.21849	7.08e-05	0.532	AACGACTAAAC
AAAGACTAART	HVO_A0036		653	663	+	6.21849	7.08e-05	0.532	AAGGACTAAAC
AAAGACTAART	HVO_A0172		40	50	+	6.21849	7.08e-05	0.532	AAAGACTATAA
AAAGACTAART	HVO_A0173		201	211	-	6.21849	7.08e-05	0.532	AAAGACTATAA
AAAGACTAART	HVO_A0276		919	929	+	6.21849	7.08e-05	0.532	GAAGACTAAAC
AAAGACTAART	HVO_A0482		929	939	-	6.21849	7.08e-05	0.532	TTAGACTAAAT
AAAGACTAART	HVO_B0067		58	68	+	6.21849	7.08e-05	0.532	AGAGACTAAAA
AAAGACTAART	HVO_B0248		680	690	+	6.21849	7.08e-05	0.532	ACAGGCTAAAT
AAAGACTAART	HVO_C0055		306	316	-	6.21849	7.08e-05	0.532	CGAGACTAAAT
AAAGACTAART	HVO_C0056		97	107	+	6.21849	7.08e-05	0.532	ACTGACTAAAT
AAAGACTAART	HVO_B0245	mobA1	202	212	-	6.21849	7.08e-05	0.532	ACAGGCTAAAT
AAAGACTAART	HVO_C0057	orc8	142	152	-	6.21849	7.08e-05	0.532	ACTGACTAAAT
AAAGACTAART	HVO_2413	tef1a2	25	35	-	6.21849	7.08e-05	0.532	AAAGGCTAAAG
AAAGACTAART	HVO_2412	trh6	378	388	+	6.21849	7.08e-05	0.532	AAAGGCTAAAG
AAAGACTAART	HVO_0393	uvrA	126	136	+	6.21849	7.08e-05	0.532	AAGGACTACAT
AAAGACTAART	HVO_A0212	cas2	137	147	+	6.13445	7.11e-05	0.532	AAAAATGAAAT
AAAGACTAART	HVO_A0101		336	346	+	6.13445	7.11e-05	0.532	AAAAAGCAAAT
AAAGACTAART	HVO_A0138		421	431	+	6.13445	7.11e-05	0.532	AAAAAGCAAAT
AAAGACTAART	HVO_C0080		74	84	+	6.13445	7.11e-05	0.532	AAAAAGCAAAT
AAAGACTAART	HVO_B0200	aceB2	826	836	-	6.12605	7.23e-05	0.532	ACATATTAAAT
AAAGACTAART	HVO_2862	glyA1	24	34	-	6.12605	7.23e-05	0.532	TAATATTAAAT
AAAGACTAART	HVO_1724		114	124	-	6.12605	7.23e-05	0.532	AAATAGTATAT
AAAGACTAART	HVO_1835		201	211	+	6.12605	7.23e-05	0.532	ACATAGTAAAT
AAAGACTAART	HVO_2055		163	173	+	6.12605	7.23e-05	0.532	GAATAATAAAT
AAAGACTAART	HVO_2055		441	451	+	6.12605	7.23e-05	0.532	AAAAACGAATT
AAAGACTAART	HVO_2817		430	440	+	6.12605	7.23e-05	0.532	AATTATTAAAT
AAAGACTAART	HVO_2861		333	343	+	6.12605	7.23e-05	0.532	TAATATTAAAT
AAAGACTAART	HVO_A0058		357	367	+	6.12605	7.23e-05	0.532	AAATATTACAT
AAAGACTAART	HVO_A0131		858	868	-	6.12605	7.23e-05	0.532	AATTAGTAAAT
AAAGACTAART	HVO_B0150		21	31	+	6.12605	7.23e-05	0.532	AAATATTAAAC
AAAGACTAART	HVO_B0151		386	396	-	6.12605	7.23e-05	0.532	AAATATTAAAC
AAAGACTAART	HVO_B0223		84	94	+	6.12605	7.23e-05	0.532	AAATATTAAAG
AAAGACTAART	HVO_B0225		24	34	+	6.12605	7.23e-05	0.532	AATTATTAAAT
AAAGACTAART	HVO_C0025		12	22	+	6.12605	7.23e-05	0.532	AATTATTAAAT
AAAGACTAART	HVO_2190	idnT	193	203	-	6.12605	7.23e-05	0.532	AAATAATAAAC
AAAGACTAART	HVO_0564	malE	183	193	+	6.12605	7.23e-05	0.532	AACTATTAAAT
AAAGACTAART	HVO_0565	malK	38	48	-	6.12605	7.23e-05	0.532	AACTATTAAAT
AAAGACTAART	HVO_1725	orc5	496	506	+	6.12605	7.23e-05	0.532	AAATAGTATAT
AAAGACTAART	HVO_1180	pcaC	90	100	+	6.12605	7.23e-05	0.532	GAATATTAAAT
AAAGACTAART	HVO_1181	phoU1	218	228	-	6.12605	7.23e-05	0.532	GAATATTAAAT
AAAGACTAART	HVO_2374	phoU2	284	294	+	6.12605	7.23e-05	0.532	AAAAACGAACT
AAAGACTAART	HVO_2375	pstS1	53	63	-	6.12605	7.23e-05	0.532	AAAAACGAACT
AAAGACTAART	HVO_2189	purS	80	90	+	6.12605	7.23e-05	0.532	AAATAATAAAC
AAAGACTAART	HVO_2056	spsK	81	91	-	6.12605	7.23e-05	0.532	GAATAATAAAT
AAAGACTAART	HVO_B0224	yoaN	252	262	-	6.12605	7.23e-05	0.532	AATTATTAAAT
AAAGACTAART	HVO_2433	ccp	28	38	-	6.11765	7.38e-05	0.532	ATATACTAATT
AAAGACTAART	HVO_2434		122	132	+	6.11765	7.38e-05	0.532	ATATACTAATT
AAAGACTAART	HVO_A0111		233	243	-	6.11765	7.38e-05	0.532	ATATACAAAAT
AAAGACTAART	HVO_A0196		290	300	-	6.11765	7.38e-05	0.532	AAATACTAATA
AAAGACTAART	HVO_A0365		313	323	-	6.11765	7.38e-05	0.532	AAATGCTAATT
AAAGACTAART	HVO_A0473		47	57	-	6.11765	7.38e-05	0.532	GAATACAAAAT
AAAGACTAART	HVO_A0634		105	115	-	6.11765	7.38e-05	0.532	AAATACAATAT
AAAGACTAART	HVO_B0267		245	255	+	6.11765	7.38e-05	0.532	CAATACTAACT
AAAGACTAART	HVO_B0268		91	101	-	6.11765	7.38e-05	0.532	CAATACTAACT
AAAGACTAART	HVO_C0043		261	271	+	6.11765	7.38e-05	0.532	AAGTACAAAAT
AAAGACTAART	HVO_A0257	orc7	209	219	+	6.11765	7.38e-05	0.532	GAATACTAATT
AAAGACTAART	HVO_A0472	trxB6	115	125	+	6.11765	7.38e-05	0.532	GAATACAAAAT
AAAGACTAART	HVO_0083		162	172	+	5.95798	7.42e-05	0.532	AAAGAGTCAGT
AAAGACTAART	HVO_C0034		40	50	-	5.95798	7.42e-05	0.532	AAAGATTGAGT
AAAGACTAART	HVO_C0027		164	174	+	5.72269	7.45e-05	0.532	AAACAGTGAAT
AAAGACTAART	HVO_2835	ark3	281	291	+	5.71429	7.5e-05	0.532	AAACACTGATT
AAAGACTAART	HVO_B0157		146	156	+	5.71429	7.5e-05	0.532	AAAAACCCAAT
AAAGACTAART	HVO_2834	mutY2	232	242	-	5.71429	7.5e-05	0.532	AAACACTGATT
AAAGACTAART	HVO_0603	aroD	144	154	-	5.70588	7.71e-05	0.532	ACAAACTTAAT
AAAGACTAART	HVO_A0451	arsB4	40	50	+	5.70588	7.71e-05	0.532	AAGTACTGAAT
AAAGACTAART	HVO_2946	cgs	177	187	-	5.70588	7.71e-05	0.532	AAAGAATTACT
AAAGACTAART	HVO_0604		176	186	+	5.70588	7.71e-05	0.532	ACAAACTTAAT
AAAGACTAART	HVO_1733		143	153	+	5.70588	7.71e-05	0.532	AAAGATTTATT
AAAGACTAART	HVO_2384		8	18	+	5.70588	7.71e-05	0.532	AAATACTGAAC
AAAGACTAART	HVO_A0081		111	121	+	5.70588	7.71e-05	0.532	AACTACTCAAT
AAAGACTAART	HVO_A0240		200	210	+	5.70588	7.71e-05	0.532	AAAGAGTTACT
AAAGACTAART	HVO_A0308		365	375	+	5.70588	7.71e-05	0.532	AATTACTCAAT
AAAGACTAART	HVO_A0449		817	827	-	5.70588	7.71e-05	0.532	AAGTACTGAAT
AAAGACTAART	HVO_A0604		287	297	-	5.70588	7.71e-05	0.532	CAATACTCAAT
AAAGACTAART	HVO_B0281		303	313	-	5.70588	7.71e-05	0.532	AAATACTGTAT
AAAGACTAART	HVO_2385	pilB5	372	382	-	5.70588	7.71e-05	0.532	AAATACTGAAC
AAAGACTAART	HVO_1676	tfb2	108	118	+	5.70588	7.71e-05	0.532	AAAAACTTTAT
AAAGACTAART	HVO_1527	aglF	38	48	-	5.63866	7.98e-05	0.532	AAAGTATAAGT
AAAGACTAART	HVO_C0076	arcR22	168	178	+	5.63866	7.98e-05	0.532	AAAGAATATGT
AAAGACTAART	HVO_A0149	cga2	29	39	-	5.63866	7.98e-05	0.532	AAAGTATAAGT
AAAGACTAART	HVO_B0329	dppBC15	168	178	+	5.63866	7.98e-05	0.532	AATGATTAAGT
AAAGACTAART	HVO_0017		61	71	+	5.63866	7.98e-05	0.532	AAGGATTAAGT
AAAGACTAART	HVO_0192		25	35	-	5.63866	7.98e-05	0.532	AACGATTAAGT
AAAGACTAART	HVO_0267		102	112	+	5.63866	7.98e-05	0.532	AAGGATTAAGT
AAAGACTAART	HVO_0268		28	38	-	5.63866	7.98e-05	0.532	AAGGATTAAGT
AAAGACTAART	HVO_1083		289	299	+	5.63866	7.98e-05	0.532	ATAGAATAAGT
AAAGACTAART	HVO_1365		216	226	+	5.63866	7.98e-05	0.532	AAAGCTTAAGT
AAAGACTAART	HVO_1366		30	40	-	5.63866	7.98e-05	0.532	AAAGCTTAAGT
AAAGACTAART	HVO_2286		105	115	+	5.63866	7.98e-05	0.532	AAAGAGTAGGT
AAAGACTAART	HVO_2287		102	112	-	5.63866	7.98e-05	0.532	AAAGAGTAGGT
AAAGACTAART	HVO_2963		119	129	+	5.63866	7.98e-05	0.532	AACGATTAAGT
AAAGACTAART	HVO_0644	leuA1	136	146	+	5.63866	7.98e-05	0.532	ATAGAGTAAGT
AAAGACTAART	HVO_0900	livH1	58	68	+	5.63866	7.98e-05	0.532	AATGAGTAAGT
AAAGACTAART	HVO_0194	orc9	121	131	+	5.63866	7.98e-05	0.532	AACGATTAAGT
AAAGACTAART	HVO_C0077	soxA2	28	38	-	5.63866	7.98e-05	0.532	AAAGAATATGT
AAAGACTAART	HVO_A0148	tsgD4	59	69	+	5.63866	7.98e-05	0.532	AAAGTATAAGT
AAAGACTAART	HVO_A0092	acd6	103	113	+	5.63025	8.1e-05	0.532	GAAGACAAAGT
AAAGACTAART	HVO_A0093	arcR7	45	55	-	5.63025	8.1e-05	0.532	GAAGACAAAGT
AAAGACTAART	HVO_A0120		97	107	+	5.63025	8.1e-05	0.532	AAAGACAAAGC
AAAGACTAART	HVO_A0121		74	84	-	5.63025	8.1e-05	0.532	AAAGACAAAGC
AAAGACTAART	HVO_A0184		118	128	+	5.63025	8.1e-05	0.532	AAAGACAAAGA
AAAGACTAART	HVO_A0413		74	84	-	5.63025	8.1e-05	0.532	AAAGACAAAGC
AAAGACTAART	HVO_A0414		97	107	+	5.63025	8.1e-05	0.532	AAAGACAAAGC
AAAGACTAART	HVO_A0590		136	146	+	5.63025	8.1e-05	0.532	AAAGGCAAAGT
AAAGACTAART	HVO_C0030		15	25	+	5.63025	8.1e-05	0.532	ATAGACAAAGT
AAAGACTAART	HVO_A0341	amaB3	101	111	+	5.40336	8.26e-05	0.532	AAACAATAAAA
AAAGACTAART	HVO_0026	atoE	141	151	+	5.40336	8.26e-05	0.532	AAACATTATAT
AAAGACTAART	HVO_0027		29	39	-	5.40336	8.26e-05	0.532	AAACATTATAT
AAAGACTAART	HVO_A0131		827	837	-	5.40336	8.26e-05	0.532	TAACAGTAAAT
AAAGACTAART	HVO_A0140		147	157	-	5.40336	8.26e-05	0.532	AATCAATAAAT
AAAGACTAART	HVO_A0340		27	37	-	5.40336	8.26e-05	0.532	AAACAATAAAA
AAAGACTAART	HVO_B0001	orc6	178	188	-	5.40336	8.26e-05	0.532	AAACAATAAAA
AAAGACTAART	HVO_0569	rio2	44	54	-	5.40336	8.26e-05	0.532	AAACAGTAAAA
AAAGACTAART	HVO_2695	tsgA3	116	126	+	5.40336	8.26e-05	0.532	AAACTATAAAT
AAAGACTAART	HVO_B0201	arcR18	63	73	-	5.39496	8.72e-05	0.532	ACAAACGAAAT
AAAGACTAART	HVO_0521	cca	42	52	-	5.39496	8.72e-05	0.532	AAAAACGAAAG
AAAGACTAART	HVO_B0082	dppA11	638	648	-	5.39496	8.72e-05	0.532	CAAAACGAAAT
AAAGACTAART	HVO_B0083	gnl	111	121	+	5.39496	8.72e-05	0.532	CAAAACGAAAT
AAAGACTAART	HVO_0178		189	199	-	5.39496	8.72e-05	0.532	AAGAACGAAAT
AAAGACTAART	HVO_0259		95	105	-	5.39496	8.72e-05	0.532	TAACACTAACT
AAAGACTAART	HVO_0262		91	101	-	5.39496	8.72e-05	0.532	AAAACCGAAAT
AAAGACTAART	HVO_0357		19	29	-	5.39496	8.72e-05	0.532	AAAAACGAAAG
AAAGACTAART	HVO_0720		24	34	-	5.39496	8.72e-05	0.532	AACCACTAACT
AAAGACTAART	HVO_0721		65	75	+	5.39496	8.72e-05	0.532	AACCACTAACT
AAAGACTAART	HVO_1362		20	30	-	5.39496	8.72e-05	0.532	AAGAACGAAAT
AAAGACTAART	HVO_1747		70	80	-	5.39496	8.72e-05	0.532	AACCACTAACT
AAAGACTAART	HVO_1812		27	37	+	5.39496	8.72e-05	0.532	CAACACTAATT
AAAGACTAART	HVO_1835		818	828	-	5.39496	8.72e-05	0.532	AAAGAGGAACT
AAAGACTAART	HVO_1872		72	82	-	5.39496	8.72e-05	0.532	AAACACAAAAA
AAAGACTAART	HVO_1965		94	104	+	5.39496	8.72e-05	0.532	AAAGAAGAACT
AAAGACTAART	HVO_2451		250	260	+	5.39496	8.72e-05	0.532	AAACACAATAT
AAAGACTAART	HVO_2589		5	15	-	5.39496	8.72e-05	0.532	AAACCCAAAAT
AAAGACTAART	HVO_2869		716	726	+	5.39496	8.72e-05	0.532	AAAGAAGAACT
AAAGACTAART	HVO_2881		280	290	+	5.39496	8.72e-05	0.532	AAAGAACAATT
AAAGACTAART	HVO_3025		85	95	+	5.39496	8.72e-05	0.532	AAAAACGAAAG
AAAGACTAART	HVO_A0135		244	254	-	5.39496	8.72e-05	0.532	AAAACCGAAAT
AAAGACTAART	HVO_A0241		170	180	+	5.39496	8.72e-05	0.532	TAAAACCAAAT
AAAGACTAART	HVO_A0253		38	48	+	5.39496	8.72e-05	0.532	AATAACCAAAT
AAAGACTAART	HVO_A0254		290	300	-	5.39496	8.72e-05	0.532	AATAACCAAAT
AAAGACTAART	HVO_A0258		16	26	-	5.39496	8.72e-05	0.532	AATCACAAAAT
AAAGACTAART	HVO_A0259		477	487	-	5.39496	8.72e-05	0.532	AATCACAAAAT
AAAGACTAART	HVO_A0308		556	566	-	5.39496	8.72e-05	0.532	AAACACTATCT
AAAGACTAART	HVO_A0465		182	192	+	5.39496	8.72e-05	0.532	AACCACTAATT
AAAGACTAART	HVO_A0466		24	34	-	5.39496	8.72e-05	0.532	AACCACTAATT
AAAGACTAART	HVO_B0016		124	134	-	5.39496	8.72e-05	0.532	AAAGAAGAATT
AAAGACTAART	HVO_B0226		127	137	-	5.39496	8.72e-05	0.532	AAAGATGAATT
AAAGACTAART	HVO_2588	icd	104	114	+	5.39496	8.72e-05	0.532	AAACCCAAAAT
AAAGACTAART	HVO_0260	phrH1	568	578	+	5.39496	8.72e-05	0.532	TAACACTAACT
AAAGACTAART	HVO_B0066	trh10	266	276	+	5.39496	8.72e-05	0.532	AAAAACGACAT
AAAGACTAART	HVO_2695	tsgA3	127	137	+	5.39496	8.72e-05	0.532	AATCACTAATT
AAAGACTAART	HVO_A0424	boa6	232	242	-	5.38655	9.18e-05	0.534	GAATACTATAT
AAAGACTAART	HVO_A0380	dppA8	125	135	-	5.38655	9.18e-05	0.534	TAATACTACAT
AAAGACTAART	HVO_0898		340	350	+	5.38655	9.18e-05	0.534	GAATACTAGAT
AAAGACTAART	HVO_0949		22	32	-	5.38655	9.18e-05	0.534	TAATACTATAT
AAAGACTAART	HVO_0972		107	117	+	5.38655	9.18e-05	0.534	TAATACTAGAT
AAAGACTAART	HVO_1362		238	248	-	5.38655	9.18e-05	0.534	CAATACTATAT
AAAGACTAART	HVO_1679		231	241	+	5.38655	9.18e-05	0.534	TAATACTATAT
AAAGACTAART	HVO_1971		71	81	+	5.38655	9.18e-05	0.534	ATATACTATAT
AAAGACTAART	HVO_2037		411	421	+	5.38655	9.18e-05	0.534	AACTACTACAT
AAAGACTAART	HVO_2044		92	102	+	5.38655	9.18e-05	0.534	AACTTCTAAAT
AAAGACTAART	HVO_2045		177	187	-	5.38655	9.18e-05	0.534	AACTTCTAAAT
AAAGACTAART	HVO_A0005		839	849	+	5.38655	9.18e-05	0.534	AAATACTATAG
AAAGACTAART	HVO_A0041		4	14	+	5.38655	9.18e-05	0.534	GAATACTACAT
AAAGACTAART	HVO_A0111		86	96	-	5.38655	9.18e-05	0.534	ATGTACTAAAT
AAAGACTAART	HVO_A0131		95	105	+	5.38655	9.18e-05	0.534	ATATGCTAAAT
AAAGACTAART	HVO_A0131		695	705	+	5.38655	9.18e-05	0.534	CCATACTAAAT
AAAGACTAART	HVO_A0241		190	200	+	5.38655	9.18e-05	0.534	AAATACTACAA
AAAGACTAART	HVO_A0357		492	502	+	5.38655	9.18e-05	0.534	AAATACTATAC
AAAGACTAART	HVO_A0379	hyuA2	42	52	+	5.38655	9.18e-05	0.534	TAATACTACAT
AAAGACTAART	HVO_0950	kdgA1	119	129	+	5.38655	9.18e-05	0.534	TAATACTATAT
AAAGACTAART	HVO_A0003	parA3	31	41	-	5.38655	9.18e-05	0.534	AAATACTATAG
AAAGACTAART	HVO_1678	tif2b	28	38	-	5.38655	9.18e-05	0.534	TAATACTATAT
AAAGACTAART	HVO_1410		93	103	-	5.21849	9.58e-05	0.541	AAAGACTCTGT
AAAGACTAART	HVO_2331		54	64	+	5.21849	9.58e-05	0.541	ATAGACTCAGT
AAAGACTAART	HVO_2820		134	144	+	5.21849	9.58e-05	0.541	GAAGACTCAGT
AAAGACTAART	HVO_2855		530	540	-	5.21849	9.58e-05	0.541	AAAGACTCGGT
AAAGACTAART	HVO_A0091		1	11	-	5.21849	9.58e-05	0.541	AAAGACTCGGT
AAAGACTAART	HVO_A0393		157	167	-	5.21849	9.58e-05	0.541	GAAGACTGAGT
AAAGACTAART	HVO_A0394		17	27	-	5.21849	9.58e-05	0.541	GAAGACTGAGT
AAAGACTAART	HVO_A0433		109	119	+	5.21849	9.58e-05	0.541	ACAGACTCAGT
AAAGACTAART	HVO_A0596		210	220	+	5.21849	9.58e-05	0.541	AAAGTCTGAGT
AAAGACTAART	HVO_A0090	phdI	116	126	+	5.21849	9.58e-05	0.541	AAAGACTCGGT
AAAGACTAART	HVO_2849	prkA2	579	589	+	5.21849	9.58e-05	0.541	AAAGACTCCGT
AAAGACTAART	HVO_0949		116	126	-	5.12605	9.61e-05	0.541	AAAAAATTAGT
AAAGACTAART	HVO_1977		214	224	+	5.12605	9.61e-05	0.541	AAATATTGAGT
AAAGACTAART	HVO_2290		344	354	+	5.12605	9.61e-05	0.541	AAATAATCAGT
AAAGACTAART	HVO_0950	kdgA1	25	35	+	5.12605	9.61e-05	0.541	AAAAAATTAGT
AAAGACTAART	HVO_B0274	cdsA	22	32	+	4.98319	9.92e-05	0.552	AAACACTCAAA
AAAGACTAART	HVO_2520		217	227	+	4.98319	9.92e-05	0.552	AAACACTGCAT
AAAGACTAART	HVO_A0504		24	34	+	4.98319	9.92e-05	0.552	TAACACTCAAT
AAAGACTAART	HVO_C0019		317	327	+	4.98319	9.92e-05	0.552	AAACACTGCAT
AAAGACTAART	HVO_C0021		562	572	-	4.98319	9.92e-05	0.552	AAACACTGCAT
AAAGACTAART	HVO_2989	pmu2	117	127	+	4.98319	9.92e-05	0.552	ACACACTCAAT
# FIMO (Find Individual Motif Occurrences): Version 5.0.5 compiled on Mar 19 2019 at 18:54:08
# The format of this file is described at http://meme-suite.org//doc/fimo-output-format.html.
# fimo --oc . --verbosity 1 --bgfile db/upstream_Prokaryotic_Haloferax_volcanii_DS2_uid46845_2018-06-11.fna.bfile --thresh 1.0E-4 meme.txt db/upstream_Prokaryotic_Haloferax_volcanii_DS2_uid46845_2018-06-11.fna

## Sheet: input_seqs
>HVO_A0293-potA1
CATGCCTTTCGTTCCGAAAGTTCGCATCTTAACTATTGCGCTCTTACGAGCGTTCTCCGC
GGATCACGCGGTACCCGACCACGTGTCGGACGCTTCTCGCCGAGCGCGTACGCTTGATTC
GAGCCGAGCGCCGCGGTCTCCTGCCAACACGTACGGACACACATTCCCAGTCTGAACGGA
TTAGGAAAAATTCCACATAAACGAGTAGCTAGTGGTCAGAAATAGATTAGAAACCGATAT
AGATAAAACAATATTCAGCTAACTGGCCTACTATACACAATTTGTCCGGCAAAATACCAA
ATTACAGCGTTATAATTGTAACATCTGAACCTCGTCTGCTCGGCCGCCCCGGTGAGTCGG
TCCGACCGGAGTATCAGCGGCGGTGGAGTCGGGTCGTATGAGTTCTCACCCGCGCGTAGC
GTGCGAGTCTGTGTGACAAAGACAAACACTAAATGCACGCATGTAACATATGATGGATAT
G
>HVO_A0299-potD
CACGTGGTGTCAATTCATATCGCGGTACAAGTAGTTAGCGACGGGGGAGCAACCACGGGA
GCGAAACGTCCGTTTCGGTCCGCTCCGTCGGGCGGGCGGGTGAAACCCAATCGGTCACAC
AAATATCCGAAAAAGACGCAAAAGACTAAGTAGTGTCGTTATAGACTCCTATTCCATGCC
TGATAGCATG
>HVO-mmsA-gabT6
CATGGTACGTTCGACTGCAGTTCGCTCCCAATTAAGTCTTTCCTACGATTTTCGAAATATA
GCTCTAAAGAAAGAATTTGTCCATTGAATTTCAAAGAGTCTCGAACGCTGTTCTAGAAAT
AAGCATCTAGTGCAAAGATTAATCAATAGCAGGGTAGTAGTCGTTCAACAACGATG
>Haladaptatus_litoreus-mmsA-gabT6
CATGTGTCATGTGCGTATTCGTTTCCACACCTCATAACACTTTCTCACTAAATCCAGTAT
ATCGATAAATGTTTGGACAGTATTCTGAATCAAGGTACCCCAGAGAACAATGTCCTAATA
AACTGCAAATTCACCAAAGATTAATCAACTCGCAACGAATAAAGCGAATACAACAATG
>HVO_A0307
ATCATCGCGCCCCCGCTCACCATCACGAAAGACGAAGTCGACACCGCCATCGACGCGCTC
AATGCCGGGCTGGCGGTGTCCGACGCGGCGATGGACTAGCCCCGACGGACCGACACGGCT
TTTTCCCGACGGCGCATAGCCGTCGGTATG
>HVO_0454
TGAAAATCGGCTAACGCCTTCACACCCCCATCCCCCGACGCCTGCACCGCGCGACAGACC
ACGTTATTTTAGCGAGCGTCCCAGACGGCCGGAGAGCCGCGGCTACGGCGTCCGAATGGC
GGCACGCGGCGGAGACCAACCGACTCGCGCCGACTACGACTTCCCGACAGTCCGAGGGGA
GCCGACCGTTCCGACTCACCCGCCACTCAGAAGTTGGATAATTCTCTCACTTTCCAAGAT
ACACTTGCAGTTGTGTTCAGAAATAGAACGAACTAAGTAGCAGGTACGGCAACGTGTCTC
CATG
>Haloferax_volcanii_amt2
TGAGGCGTCGACGGCCGAGTCGAACGCCCCGAACCCGCCAATTCGAACTCCGAACTACGT
GACACGATACCGCGGTGCGCACGGCCAAAACACACTTGTCAGGCAACATTTTCCTGAACG
TTCGTCCACAGAAGACCCGATAATCTCAAAATCCTTGGACGATATACAACCTTATATGCG
TAATATTCTAGCCTATTTTGTGCAGTTGTGGTATTACGTCCCACTAAATTTGACAAAATA
AACCCCGCACTTTATGTACTAACTCACCATGAAGCCGAACCGTGATGAAGCACCAGAATC
CACACGGATACGGAGCAAAAGTAGCTGAACGGTCACTCGTGGACGCATGGGGTGGGCAGT
CGTG
>Haloferax_volcanii_amt1
TGAGCGCGCAACTGCGACCGAAGCCGACTGGAAGTCTCCTTTCGCCGCTCTCGTCGTGGT
CCGCGCGAGTGCGCACCTGACCGGGGTTCGACGAACGCCCCACGTCGTTCTGTTTACTTT
TCCGACACTACGTTCGTAGGGTTGTGTGGCAACATTTGTTCACTGAGTGCCAACCTTACG
ACCTTATACAAGACATATTTCATCTTATATCGGACATACGTCTCTCAGAACACCATTTTG
TAGACGTTTGTCAACGCGAACCGTTATATGAACGTCTTGAGATAGCATCTCTCATGGTTC
GCGAGACATTCGGTCGCGAATCGAGCACCAATATGAACGACTGTCCAACTTCCCAGCTCG
AACCGCTCGCCGGAGGCATCGTATG
